# Supplementary material for: Multi-Omics Approach Profiling Metabolic Remodeling in Early Systolic Dysfunction and in Overt Systolic Heart Failure
Source: Int J Mol Sci. 2021 Dec 26;23(1):235. doi: 10.3390/ijms23010235 (PMC8745344; doi:10.3390/ijms23010235)
Supplement: Supplementary file 1 [file ijms-23-00235-s001.zip]

Archive with 5 entries (4 files):
- ijms-23-00235-s001/
- ijms-23-00235-s001/Excel file S1_proteomic dataset.xlsx
- ijms-23-00235-s001/Excel file S2_Metabolomic dataset.xlsx
- ijms-23-00235-s001/Excel file S3_p-proteomic dataset.xlsx
- ijms-23-00235-s001/ijms-1476098 SUPPLEMENTAL MATERIAL.pdf
