# Supplementary material for: Multi-Omics Approach Profiling Metabolic Remodeling in Early Systolic Dysfunction and in Overt Systolic Heart Failure
Source: Int J Mol Sci. 2021 Dec 26;23(1):235. doi: 10.3390/ijms23010235 (PMC8745344; doi:10.3390/ijms23010235)
Supplement: Supplementary file 1 [file ijms-23-00235-s001.zip › ijms-23-00235-s001/Excel file S1_proteomic dataset.xlsx]

## Sheet: Proteomic dataset MOD and SHF
Qlucore Analysis of Proteomic dataset_ Identified proteins that changed in MOD and SHF relative to Sham
Alternate IDs	Protein Name	p-value	Expression Log2 ratio _MOD vs Sham			Alternate IDs	Protein Name	p-value	Expression Log2 ratio _SHF vs Sham
Aamdc	Adipogenesis-associated, Mth938 domain-containing OS=Rattus norvegicus OX=10116 GN=Aamdc PE=1 SV=1	0.0115885	-0.457863			Rnf219	Ring finger protein 219 OS=Rattus norvegicus OX=10116 GN=Rnf219 PE=4 SV=1	0.0161678	-2.049
Hp	Haptoglobin OS=Rattus norvegicus OX=10116 GN=Hp PE=1 SV=1	0.00254788	-2.04185			Decr1	2,4-dienoyl-CoA reductase, mitochondrial OS=Rattus norvegicus OX=10116 GN=Decr1 PE=1 SV=2	0.00111637	-1.62233
Decr1	2,4-dienoyl CoA reductase 1, mitochondrial, isoform CRA_a OS=Rattus norvegicus OX=10116 GN=Decr1 PE=1 SV=1	0.0107054	-1.07055			Gpt	Alanine aminotransferase 1 OS=Rattus norvegicus OX=10116 GN=Gpt PE=1 SV=2	3.26663e-05	-1.43567
Lsamp	Limbic system-associated membrane protein OS=Rattus norvegicus OX=10116 GN=Lsamp PE=4 SV=1	0.00188953	-0.975418			Crat	Carnitine O-acetyltransferase OS=Rattus norvegicus OX=10116 GN=Crat PE=1 SV=1	0.000188252	-1.415
Hadh	Hydroxyacyl-coenzyme A dehydrogenase, mitochondrial OS=Rattus norvegicus OX=10116 GN=Hadh PE=2 SV=1	0.00121188	-0.917615			Itpr2	Inositol 1,4,5-trisphosphate receptor type 2 OS=Rattus norvegicus OX=10116 GN=Itpr2 PE=1 SV=3	0.00572846	-1.39733
Tmod4	Tropomodulin 4 OS=Rattus norvegicus OX=10116 GN=Tmod4 PE=4 SV=1	0.0317416	-0.810684			Macrod1	ADP-ribose glycohydrolase MACROD1 OS=Rattus norvegicus OX=10116 GN=Macrod1 PE=1 SV=1	0.000356805	-1.38383
Art3	NAD(P)(+)--arginine ADP-ribosyltransferase OS=Rattus norvegicus OX=10116 GN=Art3 PE=3 SV=1	0.000253597	-0.801892			A1i3	Alpha-1-inhibitor 3 OS=Rattus norvegicus OX=10116 GN=A1i3 PE=1 SV=1	0.00221551	-1.37267
Acot2	Acyl-coenzyme A thioesterase 2, mitochondrial OS=Rattus norvegicus OX=10116 GN=Acot2 PE=1 SV=1	0.00247848	-0.735492			Prodh1	Proline dehydrogenase OS=Rattus norvegicus OX=10116 GN=Prodh1 PE=1 SV=2	0.0172509	-1.36733
Atp1a2	Sodium/potassium-transporting ATPase subunit alpha-2 OS=Rattus norvegicus OX=10116 GN=Atp1a2 PE=1 SV=1	0.00836084	-0.694455			Impa2	Inositol monophosphatase 2 OS=Rattus norvegicus OX=10116 GN=Impa2 PE=2 SV=1	0.000329755	-1.30983
Crat	Carnitine O-acetyltransferase OS=Rattus norvegicus OX=10116 GN=Crat PE=1 SV=1	0.00137292	-0.680181			Gstz1	Maleylacetoacetate isomerase OS=Rattus norvegicus OX=10116 GN=Gstz1 PE=1 SV=1	0.0261201	-1.2995
Acot7	Acyl-CoA thioesterase 7, isoform CRA_a OS=Rattus norvegicus OX=10116 GN=Acot7 PE=1 SV=2	0.0153822	-0.678392			Cpa3	Mast cell carboxypeptidase A (Fragment) OS=Rattus norvegicus OX=10116 GN=Cpa3 PE=1 SV=2	0.0128116	-1.22433
Eno3	Beta-enolase OS=Rattus norvegicus OX=10116 GN=Eno3 PE=1 SV=3	0.00348372	-0.665359			Eno3	Beta-enolase OS=Rattus norvegicus OX=10116 GN=Eno3 PE=1 SV=3	0.00302222	-1.19533
Agpat3	1-acylglycerol-3-phosphate O-acyltransferase 3 OS=Rattus norvegicus OX=10116 GN=Agpat3 PE=1 SV=1	0.0310176	-0.6379			Adssl1	Adenylosuccinate synthetase isozyme 1 OS=Rattus norvegicus OX=10116 GN=Adssl1 PE=1 SV=1	4.6497e-05	-1.15933
Ech1	Delta(3,5)-Delta(2,4)-dienoyl-CoA isomerase, mitochondrial OS=Rattus norvegicus OX=10116 GN=Ech1 PE=1 SV=2	0.00111258	-0.615888			Hadh	Hydroxyacyl-coenzyme A dehydrogenase, mitochondrial OS=Rattus norvegicus OX=10116 GN=Hadh PE=2 SV=1	0.000222679	-1.1515
Cbr1	Carbonyl reductase [NADPH] 1 OS=Rattus norvegicus OX=10116 GN=Cbr1 PE=1 SV=2	0.0106652	-0.614189			Mcpt1	Mast cell protease 1 OS=Rattus norvegicus OX=10116 GN=Mcpt1 PE=1 SV=3	0.0409437	-1.147
Acaa2	3-ketoacyl-CoA thiolase, mitochondrial OS=Rattus norvegicus OX=10116 GN=Acaa2 PE=1 SV=3	0.038014	-0.604048			Coq10a	Coenzyme Q10A OS=Rattus norvegicus OX=10116 GN=Coq10a PE=4 SV=1	0.000364583	-1.11033
Hadha	Trifunctional enzyme subunit alpha, mitochondrial OS=Rattus norvegicus OX=10116 GN=Hadha PE=1 SV=2	0.00629329	-0.600278			Selenbp1	Methanethiol oxidase OS=Rattus norvegicus OX=10116 GN=Selenbp1 PE=1 SV=2	0.000348415	-1.09067
Acy1a	Aminoacylase-1A OS=Rattus norvegicus OX=10116 GN=Acy1a PE=1 SV=1	0.0143788	-0.58891			Coq8a	Atypical kinase COQ8A, mitochondrial OS=Rattus norvegicus OX=10116 GN=Coq8a PE=2 SV=1	0.000246024	-1.07833
H1-0	Histone H1.0 OS=Rattus norvegicus OX=10116 GN=H1-0 PE=2 SV=2	0.0120424	-0.576981			Fth1	Ferritin heavy chain OS=Rattus norvegicus OX=10116 GN=Fth1 PE=1 SV=3	0.00106021	-1.03067
Kyat3	Kynurenine--oxoglutarate transaminase 3 OS=Rattus norvegicus OX=10116 GN=Kyat3 PE=2 SV=1	0.00358746	-0.574248			Ephx2	Bifunctional epoxide hydrolase 2 OS=Rattus norvegicus OX=10116 GN=Ephx2 PE=1 SV=1	0.00911902	-1.02667
Ugp2	UTP--glucose-1-phosphate uridylyltransferase OS=Rattus norvegicus OX=10116 GN=Ugp2 PE=1 SV=1	0.00176369	-0.573068			Ldhd	Lactate dehydrogenase D OS=Rattus norvegicus OX=10116 GN=Ldhd PE=1 SV=1	0.00683397	-1.01433
S100a8	Protein S100-A8 OS=Rattus norvegicus OX=10116 GN=S100a8 PE=1 SV=3	0.0412039	-0.570251			Coq9	Ubiquinone biosynthesis protein COQ9, mitochondrial OS=Rattus norvegicus OX=10116 GN=Coq9 PE=1 SV=2	6.8877e-05	-1.005
Slc25a42	Mitochondrial coenzyme A transporter SLC25A42 OS=Rattus norvegicus OX=10116 GN=Slc25a42 PE=1 SV=1	0.00792851	-0.569146			Tmod4	Tropomodulin 4 OS=Rattus norvegicus OX=10116 GN=Tmod4 PE=4 SV=1	0.00147008	-1.00233
Hadhb	Trifunctional enzyme subunit beta, mitochondrial OS=Rattus norvegicus OX=10116 GN=Hadhb PE=1 SV=1	0.00921716	-0.568627			Pdk4	Protein-serine/threonine kinase OS=Rattus norvegicus OX=10116 GN=Pdk4 PE=1 SV=1	0.00336325	-1.00117
Acss1	Acetyl-coenzyme A synthetase OS=Rattus norvegicus OX=10116 GN=Acss1 PE=3 SV=1	0.00840098	-0.567327			Scn7a	Sodium channel protein OS=Rattus norvegicus OX=10116 GN=Scn7a PE=1 SV=3	0.00596913	-0.982333
Gtf3c4	General transcription factor IIIC subunit 4 OS=Rattus norvegicus OX=10116 GN=Gtf3c4 PE=1 SV=1	0.00599493	-0.563328			Myom3	Myomesin 3 OS=Rattus norvegicus OX=10116 GN=Myom3 PE=4 SV=3	0.00419957	-0.978333
Fahd1	Acylpyruvase FAHD1, mitochondrial OS=Rattus norvegicus OX=10116 GN=Fahd1 PE=1 SV=1	0.00374622	-0.563278			Acot7	Cytosolic acyl coenzyme A thioester hydrolase OS=Rattus norvegicus OX=10116 GN=Acot7 PE=1 SV=4	0.000435238	-0.960167
Phyh	Phytanoyl-CoA dioxygenase, peroxisomal OS=Rattus norvegicus OX=10116 GN=Phyh PE=1 SV=2	0.0150813	-0.560133			Fundc2	FUN14 domain-containing 2 OS=Rattus norvegicus OX=10116 GN=Fundc2 PE=1 SV=1	0.0125137	-0.950499
Bphl	Biphenyl hydrolase-like OS=Rattus norvegicus OX=10116 GN=Bphl PE=1 SV=1	0.0229264	-0.5576			Dpp4	Dipeptidyl peptidase 4 OS=Rattus norvegicus OX=10116 GN=Dpp4 PE=1 SV=2	2.51189e-05	-0.934333
Ank2	Ankyrin 2 OS=Rattus norvegicus OX=10116 GN=Ank2 PE=1 SV=1	0.013567	-0.547069			Acot2	Acyl-coenzyme A thioesterase 2, mitochondrial OS=Rattus norvegicus OX=10116 GN=Acot2 PE=1 SV=1	0.0014639	-0.910333
Scn7a	Sodium channel protein OS=Rattus norvegicus OX=10116 GN=Scn7a PE=1 SV=3	0.00759512	-0.544979			Dguok	Deoxyguanosine kinase OS=Rattus norvegicus OX=10116 GN=Dguok PE=1 SV=1	0.00576077	-0.906334
Adssl1	Adenylosuccinate synthetase isozyme 1 OS=Rattus norvegicus OX=10116 GN=Adssl1 PE=1 SV=1	0.0240879	-0.5366			Ehhadh	Peroxisomal bifunctional enzyme OS=Rattus norvegicus OX=10116 GN=Ehhadh PE=1 SV=2	0.00117933	-0.903
Hddc3	HD domain containing 3 (Predicted), isoform CRA_b OS=Rattus norvegicus OX=10116 GN=Hddc3 PE=1 SV=1	0.0144455	-0.524445			LOC687508	RCG54339, isoform CRA_c OS=Rattus norvegicus OX=10116 GN=LOC687508 PE=4 SV=1	0.000779919	-0.890667
Sdr39u1	Short chain dehydrogenase/reductase family 39U, member 1 OS=Rattus norvegicus OX=10116 GN=Sdr39u1 PE=1 SV=1	0.00652411	-0.502719			Atp1a2	Sodium/potassium-transporting ATPase subunit alpha-2 OS=Rattus norvegicus OX=10116 GN=Atp1a2 PE=1 SV=1	0.00753613	-0.884667
LOC100911440	RCG47744, isoform CRA_c OS=Rattus norvegicus OX=10116 GN=LOC100911440 PE=1 SV=1	0.00708917	-0.499387			LOC103694869	Isochorismatase domain-containing protein 1 OS=Rattus norvegicus OX=10116 GN=LOC103694869 PE=1 SV=1	0.00538833	-0.882666
Tst	Thiosulfate sulfurtransferase OS=Rattus norvegicus OX=10116 GN=Tst PE=1 SV=3	0.00458304	-0.497099			LOC100910708	Aldose reductase-related protein 1-like OS=Rattus norvegicus OX=10116 GN=LOC100910708 PE=4 SV=1	0.0301985	-0.879333
Hist2h2be	Histone H2B OS=Rattus norvegicus OX=10116 GN=Hist2h2be PE=3 SV=3	0.00298006	-0.494981			Serpina3c	RCG20603 OS=Rattus norvegicus OX=10116 GN=Serpina3c PE=3 SV=1	0.0276203	-0.875333
Hint2	Histidine triad nucleotide binding protein 2 (Predicted), isoform CRA_a OS=Rattus norvegicus OX=10116 GN=Hint2 PE=1 SV=1	0.00107618	-0.468902			Serpina3l	Serine protease inhibitor A3L OS=Rattus norvegicus OX=10116 GN=Serpina3l PE=1 SV=3	0.0161732	-0.862666
Mrpl22	39S ribosomal protein L22, mitochondrial OS=Rattus norvegicus OX=10116 GN=Mrpl22 PE=1 SV=1	0.0187834	-0.467617			Acsf3	Acyl-CoA synthetase family member 3 OS=Rattus norvegicus OX=10116 GN=Acsf3 PE=1 SV=1	0.0106575	-0.851
Gpt	Alanine aminotransferase 1 OS=Rattus norvegicus OX=10116 GN=Gpt PE=1 SV=2	0.0419855	-0.466708			Acadvl	Acyl-Coenzyme A dehydrogenase, very long chain OS=Rattus norvegicus OX=10116 GN=Acadvl PE=1 SV=1	0.00117695	-0.848667
Selenbp1	Methanethiol oxidase OS=Rattus norvegicus OX=10116 GN=Selenbp1 PE=1 SV=2	0.0149488	-0.4641			Acad10	Acyl-CoA dehydrogenase family, member 10 OS=Rattus norvegicus OX=10116 GN=Acad10 PE=1 SV=2	0.00338091	-0.847333
Aldh4a1	Multifunctional fusion protein OS=Rattus norvegicus OX=10116 GN=Aldh4a1 PE=1 SV=1	0.00243113	-0.462306			Bcat2	Branched-chain-amino-acid aminotransferase, mitochondrial OS=Rattus norvegicus OX=10116 GN=Bcat2 PE=1 SV=1	0.000425823	-0.847333
Acadvl	Acyl-Coenzyme A dehydrogenase, very long chain OS=Rattus norvegicus OX=10116 GN=Acadvl PE=1 SV=1	0.00930309	-0.460877			Ugp2	UTP--glucose-1-phosphate uridylyltransferase OS=Rattus norvegicus OX=10116 GN=Ugp2 PE=1 SV=1	0.0038228	-0.846167
Trdn	Triadin OS=Rattus norvegicus OX=10116 GN=Trdn PE=1 SV=2	0.0153999	-0.454638			Ttr	Transthyretin OS=Rattus norvegicus OX=10116 GN=Ttr PE=1 SV=1	0.00839945	-0.841666
Bdh1	3-hydroxybutyrate dehydrogenase, type 1, isoform CRA_a OS=Rattus norvegicus OX=10116 GN=Bdh1 PE=1 SV=1	0.0471619	-0.449694			Hadha	Trifunctional enzyme subunit alpha, mitochondrial OS=Rattus norvegicus OX=10116 GN=Hadha PE=1 SV=2	0.000260158	-0.841334
Dbt	Dihydrolipoamide acetyltransferase component of pyruvate dehydrogenase complex OS=Rattus norvegicus OX=10116 GN=Dbt PE=1 SV=1	0.0106097	-0.448211			Gtpbp3	tRNA modification GTPase GTPBP3, mitochondrial OS=Rattus norvegicus OX=10116 GN=Gtpbp3 PE=2 SV=1	0.00314454	-0.841
Rab3a	Ras-related protein Rab-3A OS=Rattus norvegicus OX=10116 GN=Rab3a PE=1 SV=1	0.0148677	-0.446296			Hadhb	Trifunctional enzyme subunit beta, mitochondrial OS=Rattus norvegicus OX=10116 GN=Hadhb PE=1 SV=1	6.44439e-05	-0.8275
Coq9	Ubiquinone biosynthesis protein COQ9, mitochondrial OS=Rattus norvegicus OX=10116 GN=Coq9 PE=1 SV=2	0.0168214	-0.44205			Gap43	Neuromodulin OS=Rattus norvegicus OX=10116 GN=Gap43 PE=1 SV=1	0.00484293	-0.821
Fabp3	Fatty acid-binding protein, heart OS=Rattus norvegicus OX=10116 GN=Fabp3 PE=1 SV=2	0.0176422	-0.44145			Afm	Afamin OS=Rattus norvegicus OX=10116 GN=Afm PE=3 SV=1	4.27135e-05	-0.816666
Bcat2	Branched-chain-amino-acid aminotransferase OS=Rattus norvegicus OX=10116 GN=Bcat2 PE=1 SV=1	0.0170685	-0.440309			Rbp4	Retinol-binding protein 4 OS=Rattus norvegicus OX=10116 GN=Rbp4 PE=1 SV=1	0.00107766	-0.816
Pdk4	Protein-serine/threonine kinase OS=Rattus norvegicus OX=10116 GN=Pdk4 PE=1 SV=1	0.0477305	-0.4365			Ech1	Delta(3,5)-Delta(2,4)-dienoyl-CoA isomerase, mitochondrial OS=Rattus norvegicus OX=10116 GN=Ech1 PE=1 SV=2	0.00216148	-0.809
Coq3	Ubiquinone biosynthesis O-methyltransferase, mitochondrial OS=Rattus norvegicus OX=10116 GN=Coq3 PE=2 SV=2	0.0142948	-0.434953			Acsl1	Long-chain-fatty-acid--CoA ligase 1 OS=Rattus norvegicus OX=10116 GN=Acsl1 PE=1 SV=1	0.000205578	-0.806833
Pecr	Peroxisomal trans-2-enoyl-CoA reductase OS=Rattus norvegicus OX=10116 GN=Pecr PE=1 SV=1	0.0356386	-0.433009			Cyb5b	Cytochrome b5 type B OS=Rattus norvegicus OX=10116 GN=Cyb5b PE=1 SV=2	0.0136402	-0.805
Aldh5a1	Succinate-semialdehyde dehydrogenase OS=Rattus norvegicus OX=10116 GN=Aldh5a1 PE=1 SV=1	0.0345684	-0.431844			Cma1	Chymase OS=Rattus norvegicus OX=10116 GN=Cma1 PE=2 SV=1	0.0304174	-0.799
Acss2	Acyl-CoA synthetase short-chain family member 2 OS=Rattus norvegicus OX=10116 GN=Acss2 PE=1 SV=1	0.0354151	-0.430834			Fabp3	Fatty acid-binding protein, heart OS=Rattus norvegicus OX=10116 GN=Fabp3 PE=1 SV=2	0.000671339	-0.794
Tmem38a	Trimeric intracellular cation channel type A OS=Rattus norvegicus OX=10116 GN=Tmem38a PE=2 SV=1	0.0312073	-0.429492			Aldh4a1	Multifunctional fusion protein OS=Rattus norvegicus OX=10116 GN=Aldh4a1 PE=1 SV=1	0.00373035	-0.791167
Col6a6	Collagen type VI alpha 6 chain OS=Rattus norvegicus OX=10116 GN=Col6a6 PE=1 SV=3	0.00649872	-0.428003			Pfkm	ATP-dependent 6-phosphofructokinase OS=Rattus norvegicus OX=10116 GN=Pfkm PE=1 SV=1	0.000397929	-0.786
Hrc	Histidine rich calcium binding protein, isoform CRA_b OS=Rattus norvegicus OX=10116 GN=Hrc PE=1 SV=1	0.00531187	-0.418626			Ckmt2	(collapsed)	0.00279897	-0.781166
Acot13	Acyl-CoA thioesterase 13 OS=Rattus norvegicus OX=10116 GN=Acot13 PE=1 SV=1	0.00415451	-0.418561			Cryl1	Lambda-crystallin homolog OS=Rattus norvegicus OX=10116 GN=Cryl1 PE=1 SV=3	0.0041899	-0.780333
Nt5c1a	5'-nucleotidase, cytosolic IA OS=Rattus norvegicus OX=10116 GN=Nt5c1a PE=1 SV=1	0.0233255	-0.414733			Pygb	(collapsed)	0.00322072	-0.779833
Hsd17b8	Estradiol 17-beta-dehydrogenase 8 OS=Rattus norvegicus OX=10116 GN=Hsd17b8 PE=1 SV=1	0.00105395	-0.414147			Dbt	Dihydrolipoamide acetyltransferase component of pyruvate dehydrogenase complex OS=Rattus norvegicus OX=10116 GN=Dbt PE=1 SV=1	0.000426869	-0.777334
Gstz1	Maleylacetoacetate isomerase OS=Rattus norvegicus OX=10116 GN=Gstz1 PE=1 SV=1	0.0272611	-0.409996			Coq7	5-demethoxyubiquinone hydroxylase, mitochondrial OS=Rattus norvegicus OX=10116 GN=Coq7 PE=1 SV=4	0.00112848	-0.777
Ckmt2	(collapsed)	0.0185606	-0.406918			Mgll	Monoglyceride lipase OS=Rattus norvegicus OX=10116 GN=Mgll PE=1 SV=1	0.0007648	-0.765001
Slc27a1	Long-chain fatty acid transport protein 1 OS=Rattus norvegicus OX=10116 GN=Slc27a1 PE=1 SV=1	0.0371004	-0.406104			Suclg2	Succinate--CoA ligase [GDP-forming] subunit beta, mitochondrial OS=Rattus norvegicus OX=10116 GN=Suclg2 PE=1 SV=2	0.000558355	-0.763334
Coq8a	Atypical kinase COQ8A, mitochondrial OS=Rattus norvegicus OX=10116 GN=Coq8a PE=2 SV=1	0.0126183	-0.402807			Plin5	Perilipin-5 OS=Rattus norvegicus OX=10116 GN=Plin5 PE=1 SV=1	0.00131434	-0.761833
Slc2a4	Solute carrier family 2, facilitated glucose transporter member 4 OS=Rattus norvegicus OX=10116 GN=Slc2a4 PE=1 SV=1	0.0127447	-0.398793			Hrc	Histidine rich calcium binding protein, isoform CRA_b OS=Rattus norvegicus OX=10116 GN=Hrc PE=1 SV=1	0.0165111	-0.761
Lpl	Lipoprotein lipase OS=Rattus norvegicus OX=10116 GN=Lpl PE=1 SV=1	0.0268502	-0.38953			Col6a6	Collagen type VI alpha 6 chain OS=Rattus norvegicus OX=10116 GN=Col6a6 PE=1 SV=3	0.00363397	-0.754833
Acsl1	Long-chain-fatty-acid--CoA ligase 1 OS=Rattus norvegicus OX=10116 GN=Acsl1 PE=1 SV=1	0.00836539	-0.388069			Hhatl	Gup1, glycerol uptake/transporter homolog (Yeast) (Predicted) OS=Rattus norvegicus OX=10116 GN=Hhatl PE=3 SV=1	0.00084738	-0.753167
Atp1b1	Sodium/potassium-transporting ATPase subunit beta-1 OS=Rattus norvegicus OX=10116 GN=Atp1b1 PE=1 SV=1	0.00100254	-0.384049			Sdr39u1	Short chain dehydrogenase/reductase family 39U, member 1 OS=Rattus norvegicus OX=10116 GN=Sdr39u1 PE=1 SV=1	3.63195e-05	-0.7525
Coq5	2-methoxy-6-polyprenyl-1,4-benzoquinol methylase, mitochondrial OS=Rattus norvegicus OX=10116 GN=Coq5 PE=2 SV=1	0.0220714	-0.384025			Vwa8	von Willebrand factor A domain-containing 8 OS=Rattus norvegicus OX=10116 GN=Vwa8 PE=1 SV=1	0.000615849	-0.751334
Pacsin2	Protein kinase C and casein kinase substrate in neurons 2 protein OS=Rattus norvegicus OX=10116 GN=Pacsin2 PE=1 SV=2	0.00238966	-0.382254			Acaa2	3-ketoacyl-CoA thiolase, mitochondrial OS=Rattus norvegicus OX=10116 GN=Acaa2 PE=1 SV=3	0.000799852	-0.750666
Ndufb10	NADH:ubiquinone oxidoreductase subunit B10 OS=Rattus norvegicus OX=10116 GN=Ndufb10 PE=1 SV=1	0.00487353	-0.381934			Bckdhb	2-oxoisovalerate dehydrogenase subunit beta, mitochondrial OS=Rattus norvegicus OX=10116 GN=Bckdhb PE=1 SV=1	0.00197756	-0.747667
Bche	Carboxylic ester hydrolase OS=Rattus norvegicus OX=10116 GN=Bche PE=2 SV=1	0.0304589	-0.377881			Zadh2	Zinc-binding alcohol dehydrogenase, domain-containing 2 OS=Rattus norvegicus OX=10116 GN=Zadh2 PE=1 SV=2	0.000335227	-0.747
Synj2bp	Synaptojanin-2-binding protein OS=Rattus norvegicus OX=10116 GN=Synj2bp PE=1 SV=2	0.0158754	-0.376418			Echs1	Enoyl-CoA hydratase, mitochondrial OS=Rattus norvegicus OX=10116 GN=Echs1 PE=1 SV=1	0.00161063	-0.745333
Vwa8	von Willebrand factor A domain-containing 8 OS=Rattus norvegicus OX=10116 GN=Vwa8 PE=1 SV=1	0.0470327	-0.372425			Kyat1	Cysteine conjugate-beta lyase 1, isoform CRA_a OS=Rattus norvegicus OX=10116 GN=Kyat1 PE=1 SV=1	0.0027178	-0.742666
Pgam2	Phosphoglycerate mutase 2 OS=Rattus norvegicus OX=10116 GN=Pgam2 PE=1 SV=2	0.0397371	-0.37121			Coq6	Ubiquinone biosynthesis monooxygenase COQ6, mitochondrial OS=Rattus norvegicus OX=10116 GN=Coq6 PE=2 SV=1	0.00112858	-0.742334
Mylk3	Myosin light chain kinase 3 OS=Rattus norvegicus OX=10116 GN=Mylk3 PE=1 SV=1	0.0161541	-0.366669			Col4a3	Collagen type IV alpha 3 chain OS=Rattus norvegicus OX=10116 GN=Col4a3 PE=4 SV=2	0.0453746	-0.741334
Ndufb9	NADH dehydrogenase (Ubiquinone) 1 beta subcomplex, 9 OS=Rattus norvegicus OX=10116 GN=Ndufb9 PE=1 SV=1	0.000860466	-0.366416			Bckdha	2-oxoisovalerate dehydrogenase subunit alpha, mitochondrial (Fragment) OS=Rattus norvegicus OX=10116 GN=Bckdha PE=1 SV=1	0.0015031	-0.730334
Coq10a	Coenzyme Q10A OS=Rattus norvegicus OX=10116 GN=Coq10a PE=4 SV=1	0.00450357	-0.363549			Acss1	Acetyl-coenzyme A synthetase OS=Rattus norvegicus OX=10116 GN=Acss1 PE=3 SV=1	7.56437e-05	-0.729
Hhatl	Gup1, glycerol uptake/transporter homolog (Yeast) (Predicted) OS=Rattus norvegicus OX=10116 GN=Hhatl PE=3 SV=1	0.0462158	-0.360835			Acads	Acetyl-Coenzyme A dehydrogenase, short chain, isoform CRA_a OS=Rattus norvegicus OX=10116 GN=Acads PE=1 SV=1	0.00194783	-0.727
Fkbp3	Peptidylprolyl isomerase OS=Rattus norvegicus OX=10116 GN=Fkbp3 PE=1 SV=1	0.0186329	-0.360207			Dut	Deoxyuridine 5'-triphosphate nucleotidohydrolase OS=Rattus norvegicus OX=10116 GN=Dut PE=2 SV=3	0.00134682	-0.726667
Suclg2	Succinate--CoA ligase [GDP-forming] subunit beta, mitochondrial OS=Rattus norvegicus OX=10116 GN=Suclg2 PE=1 SV=2	0.00933661	-0.35202			Abca8a	ATP-binding cassette, subfamily A (ABC1), member 8a OS=Rattus norvegicus OX=10116 GN=Abca8a PE=1 SV=3	0.00877681	-0.723334
Mlycd	Malonyl-CoA decarboxylase, mitochondrial OS=Rattus norvegicus OX=10116 GN=Mlycd PE=1 SV=1	0.0159387	-0.351714			Mrpl17	39S ribosomal protein L17, mitochondrial OS=Rattus norvegicus OX=10116 GN=Mrpl17 PE=2 SV=1	0.00738519	-0.722666
Mrps23	Mitochondrial ribosomal protein S23 OS=Rattus norvegicus OX=10116 GN=Mrps23 PE=1 SV=1	0.0272018	-0.348893			Hsdl2	Hydroxysteroid dehydrogenase-like protein 2 OS=Rattus norvegicus OX=10116 GN=Hsdl2 PE=2 SV=1	0.000518323	-0.718
Macrod1	ADP-ribose glycohydrolase MACROD1 OS=Rattus norvegicus OX=10116 GN=Macrod1 PE=1 SV=1	0.0340338	-0.339816			Kyat3	Kynurenine--oxoglutarate transaminase 3 OS=Rattus norvegicus OX=10116 GN=Kyat3 PE=2 SV=1	0.00681582	-0.718
Asmtl	Acetylserotonin O-methyltransferase-like OS=Rattus norvegicus OX=10116 GN=Asmtl PE=1 SV=2	0.0162899	-0.337474			Clybl	Citramalyl-CoA lyase, mitochondrial OS=Rattus norvegicus OX=10116 GN=Clybl PE=2 SV=2	0.00104545	-0.717667
Slc25a20	Mitochondrial carnitine/acylcarnitine carrier protein OS=Rattus norvegicus OX=10116 GN=Slc25a20 PE=1 SV=1	0.0241871	-0.337227			Ak4	Adenylate kinase 4, mitochondrial OS=Rattus norvegicus OX=10116 GN=Ak4 PE=2 SV=1	0.000572925	-0.716833
mrpl11	Mitochondrial ribosomal protein L11 OS=Rattus norvegicus OX=10116 GN=mrpl11 PE=1 SV=1	0.00114701	-0.333167			Dcxr	L-xylulose reductase OS=Rattus norvegicus OX=10116 GN=Dcxr PE=1 SV=1	0.00359165	-0.716667
Rmdn1	Regulator of microtubule dynamics protein 1 OS=Rattus norvegicus OX=10116 GN=Rmdn1 PE=1 SV=1	0.0211441	-0.330821			Cd1d,Cd1d1	Antigen-presenting glycoprotein CD1d OS=Rattus norvegicus OX=10116 GN=Cd1d PE=2 SV=2	0.000717742	-0.716667
Hsdl2	Hydroxysteroid dehydrogenase-like protein 2 OS=Rattus norvegicus OX=10116 GN=Hsdl2 PE=2 SV=1	0.0409085	-0.32919			Mrpl55	Mitochondrial ribosomal protein L55 OS=Rattus norvegicus OX=10116 GN=Mrpl55 PE=1 SV=2	0.00646102	-0.714
Etfdh	Electron transfer flavoprotein-ubiquinone oxidoreductase, mitochondrial OS=Rattus norvegicus OX=10116 GN=Etfdh PE=1 SV=1	0.00939382	-0.323893			Ak1	Adenylate kinase isoenzyme 1 OS=Rattus norvegicus OX=10116 GN=Ak1 PE=1 SV=3	0.0118694	-0.713667
Gstk1	Glutathione S-transferase kappa 1 OS=Rattus norvegicus OX=10116 GN=Gstk1 PE=1 SV=3	0.00470305	-0.315476			Ces1c	Carboxylesterase 1C OS=Rattus norvegicus OX=10116 GN=Ces1c PE=1 SV=3	0.0311855	-0.708666
Dhrs11	Dehydrogenase/reductase 11 OS=Rattus norvegicus OX=10116 GN=Dhrs11 PE=1 SV=1	0.0429903	-0.314419			Tmem65	Transmembrane protein 65 OS=Rattus norvegicus OX=10116 GN=Tmem65 PE=4 SV=1	0.00226254	-0.706333
LOC684509,Ndufa3	NADH:ubiquinone oxidoreductase subunit A3 OS=Rattus norvegicus OX=10116 GN=Ndufa3 PE=1 SV=1	0.0243497	-0.311586			Col2a1	Collagen alpha-1(II) chain OS=Rattus norvegicus OX=10116 GN=Col2a1 PE=1 SV=1	0.0200159	-0.706167
Got1	Aspartate aminotransferase, cytoplasmic OS=Rattus norvegicus OX=10116 GN=Got1 PE=1 SV=3	0.0143535	-0.310006			Mrpl58	Mitochondrial ribosomal protein L58 OS=Rattus norvegicus OX=10116 GN=Mrpl58 PE=1 SV=1	0.000226798	-0.703333
Pfkm	ATP-dependent 6-phosphofructokinase OS=Rattus norvegicus OX=10116 GN=Pfkm PE=1 SV=1	0.00333334	-0.308907			LOC691921	Hypothetical protein LOC691921 OS=Rattus norvegicus OX=10116 GN=LOC691921 PE=1 SV=1	0.0077697	-0.702
Mrpl58	Mitochondrial ribosomal protein L58 OS=Rattus norvegicus OX=10116 GN=Mrpl58 PE=1 SV=1	0.00622002	-0.308464			Psmb4	Proteasome subunit beta OS=Rattus norvegicus OX=10116 GN=Psmb4 PE=1 SV=2	0.0433964	-0.695667
Mrpl53	Mitochondrial ribosomal protein L53 OS=Rattus norvegicus OX=10116 GN=Mrpl53 PE=1 SV=1	0.0243976	-0.304513			Hint3	Histidine triad nucleotide-binding protein 3 OS=Rattus norvegicus OX=10116 GN=Hint3 PE=1 SV=1	0.000938932	-0.694
Dglucy	D-glutamate cyclase OS=Rattus norvegicus OX=10116 GN=Dglucy PE=1 SV=1	0.0484127	-0.303132			Mrpl24	39S ribosomal protein L24, mitochondrial OS=Rattus norvegicus OX=10116 GN=Mrpl24 PE=2 SV=1	0.00775338	-0.693666
Slc25a4	ADP/ATP translocase 1 OS=Rattus norvegicus OX=10116 GN=Slc25a4 PE=1 SV=1	0.0231573	-0.303034			Mtfp1	Mitochondrial fission process 1 OS=Rattus norvegicus OX=10116 GN=Mtfp1 PE=1 SV=1	0.000550105	-0.690667
Ndufc2	NADH dehydrogenase [ubiquinone] 1 subunit C2 OS=Rattus norvegicus OX=10116 GN=Ndufc2 PE=1 SV=1	0.00145744	-0.301637			Cox18	Cytochrome c oxidase assembly factor COX18 OS=Rattus norvegicus OX=10116 GN=Cox18 PE=1 SV=2	0.013238	-0.686833
Acox1	Peroxisomal acyl-coenzyme A oxidase 1 OS=Rattus norvegicus OX=10116 GN=Acox1 PE=1 SV=1	0.00528971	-0.301583			Mrpl41	39S ribosomal protein L41, mitochondrial OS=Rattus norvegicus OX=10116 GN=Mrpl41 PE=1 SV=1	0.00405051	-0.684333
Ndufa5	NADH dehydrogenase [ubiquinone] 1 alpha subcomplex subunit 5 OS=Rattus norvegicus OX=10116 GN=Ndufa5 PE=1 SV=3	0.0107881	-0.301425			Mrpl9	39S ribosomal protein L9, mitochondrial OS=Rattus norvegicus OX=10116 GN=Mrpl9 PE=2 SV=1	0.00971578	-0.673
Srl	Sarcalumenin OS=Rattus norvegicus OX=10116 GN=Srl PE=1 SV=3	0.0109016	-0.299565			Gstk1	Glutathione S-transferase kappa 1 OS=Rattus norvegicus OX=10116 GN=Gstk1 PE=1 SV=3	0.00100441	-0.672
Phb	Prohibitin OS=Rattus norvegicus OX=10116 GN=Phb PE=1 SV=1	0.00841577	-0.299439			Mrpl10	39S ribosomal protein L10, mitochondrial OS=Rattus norvegicus OX=10116 GN=Mrpl10 PE=1 SV=1	0.00168792	-0.669834
Ppa2	Inorganic pyrophosphatase 2 OS=Rattus norvegicus OX=10116 GN=Ppa2 PE=1 SV=2	0.0245723	-0.29804			Coq3	Ubiquinone biosynthesis O-methyltransferase, mitochondrial OS=Rattus norvegicus OX=10116 GN=Coq3 PE=2 SV=2	0.000289039	-0.666333
Ndufs8	NADH dehydrogenase (Ubiquinone) Fe-S protein 8 (Predicted), isoform CRA_a OS=Rattus norvegicus OX=10116 GN=Ndufs8 PE=1 SV=1	0.0122497	-0.296949			Aldh6a1	Aldehyde dehydrogenase family 6, subfamily A1, isoform CRA_b OS=Rattus norvegicus OX=10116 GN=Aldh6a1 PE=1 SV=1	0.00108341	-0.664666
Mmut	Methylmalonyl-CoA mutase OS=Rattus norvegicus OX=10116 GN=Mmut PE=1 SV=2	0.020989	-0.294474			Agt	Angiotensinogen OS=Rattus norvegicus OX=10116 GN=Agt PE=1 SV=1	0.0116697	-0.662
Mrpl24	39S ribosomal protein L24, mitochondrial OS=Rattus norvegicus OX=10116 GN=Mrpl24 PE=2 SV=1	0.0437555	-0.287506			Mapk12	Mitogen-activated protein kinase 12 OS=Rattus norvegicus OX=10116 GN=Mapk12 PE=1 SV=1	0.00614391	-0.662
Ndufb5	NADH dehydrogenase (Ubiquinone) 1 beta subcomplex, 5 (Predicted), isoform CRA_b OS=Rattus norvegicus OX=10116 GN=Ndufb5 PE=1 SV=1	0.0124324	-0.285995			Lpcat3	Lysophospholipid acyltransferase 5 OS=Rattus norvegicus OX=10116 GN=Lpcat3 PE=2 SV=1	0.00287608	-0.661666
Atp5pf	ATP synthase-coupling factor 6, mitochondrial OS=Rattus norvegicus OX=10116 GN=Atp5pf PE=1 SV=1	0.00898091	-0.28109			Fkbp4	Peptidyl-prolyl cis-trans isomerase FKBP4 OS=Rattus norvegicus OX=10116 GN=Fkbp4 PE=1 SV=3	0.00449429	-0.659166
Plpbp	Pyridoxal phosphate homeostasis protein OS=Rattus norvegicus OX=10116 GN=Plpbp PE=1 SV=1	0.0374128	-0.279046			Tmem143	Transmembrane protein 143 OS=Rattus norvegicus OX=10116 GN=Tmem143 PE=1 SV=1	0.00276564	-0.655667
Ndufs4	NADH dehydrogenase [ubiquinone] iron-sulfur protein 4, mitochondrial OS=Rattus norvegicus OX=10116 GN=Ndufs4 PE=1 SV=1	0.0333727	-0.276447			LOC100912599	NADH dehydrogenase [ubiquinone] iron-sulfur protein 6, mitochondrial OS=Rattus norvegicus OX=10116 GN=LOC100912599 PE=1 SV=1	5.81517e-05	-0.652833
Acads	Short-chain specific acyl-CoA dehydrogenase, mitochondrial OS=Rattus norvegicus OX=10116 GN=Acads PE=1 SV=2	0.0273864	-0.27418			Eci1	Enoyl-CoA delta isomerase 1, mitochondrial OS=Rattus norvegicus OX=10116 GN=Eci1 PE=1 SV=1	0.000470163	-0.646667
Foxred1	FAD-dependent oxidoreductase domain containing 1 OS=Rattus norvegicus OX=10116 GN=Foxred1 PE=1 SV=1	0.0062244	-0.272567			Gstm3	Glutathione S-transferase Yb-3 OS=Rattus norvegicus OX=10116 GN=Gstm3 PE=1 SV=2	0.00150352	-0.6465
Ndufs5	Uncharacterized protein OS=Rattus norvegicus OX=10116 PE=4 SV=1	0.00399132	-0.271854			Dhrs4	Dehydrogenase/reductase SDR family member 4 OS=Rattus norvegicus OX=10116 GN=Dhrs4 PE=2 SV=2	0.0115685	-0.642167
Etfb	Electron transfer flavoprotein subunit beta OS=Rattus norvegicus OX=10116 GN=Etfb PE=1 SV=3	0.0143173	-0.266163			Slc25a31	Solute carrier family 25 member 31 OS=Rattus norvegicus OX=10116 GN=Slc25a31 PE=3 SV=3	7.79846e-05	-0.640834
Cbr4	Carbonyl reductase family member 4 OS=Rattus norvegicus OX=10116 GN=Cbr4 PE=2 SV=1	0.0235872	-0.265908			Ppa2	Inorganic pyrophosphatase 2 OS=Rattus norvegicus OX=10116 GN=Ppa2 PE=1 SV=2	0.000688592	-0.638667
Smarcc2	SWI/SNF-related, matrix-associated, actin-dependent regulator of chromatin, subfamily c, member 2 OS=Rattus norvegicus OX=10116 GN=Smarcc2 PE=1 SV=3	0.00676279	-0.265601			Mrpl19	Mitochondrial ribosomal protein L19 OS=Rattus norvegicus OX=10116 GN=Mrpl19 PE=1 SV=1	0.00317115	-0.636333
Tmem65	Transmembrane protein 65 OS=Rattus norvegicus OX=10116 GN=Tmem65 PE=4 SV=1	0.0243275	-0.265131			Eci2	Enoyl-CoA delta isomerase 2, mitochondrial OS=Rattus norvegicus OX=10116 GN=Eci2 PE=1 SV=1	0.000823021	-0.632667
Auh	Methylglutaconyl-CoA hydratase, mitochondrial OS=Rattus norvegicus OX=10116 GN=Auh PE=1 SV=2	0.0233185	-0.26387			Mrpl2	39S ribosomal protein L2, mitochondrial OS=Rattus norvegicus OX=10116 GN=Mrpl2 PE=2 SV=1	0.00615812	-0.630667
Suclg1	Succinate--CoA ligase [ADP/GDP-forming] subunit alpha, mitochondrial OS=Rattus norvegicus OX=10116 GN=Suclg1 PE=1 SV=1	0.0210093	-0.263516			Osbpl6	Oxysterol-binding protein OS=Rattus norvegicus OX=10116 GN=Osbpl6 PE=1 SV=1	0.00906966	-0.629
Snta1	Snta1 protein OS=Rattus norvegicus OX=10116 GN=Snta1 PE=1 SV=1	0.00553916	-0.257804			Pgam2	Phosphoglycerate mutase 2 OS=Rattus norvegicus OX=10116 GN=Pgam2 PE=1 SV=2	0.00134767	-0.622333
LOC100912599	NADH dehydrogenase [ubiquinone] iron-sulfur protein 6, mitochondrial OS=Rattus norvegicus OX=10116 GN=LOC100912599 PE=1 SV=1	0.0120556	-0.255824			Tst	Thiosulfate sulfurtransferase OS=Rattus norvegicus OX=10116 GN=Tst PE=1 SV=3	0.000649963	-0.621333
Afg1l	AFG1-like ATPase OS=Rattus norvegicus OX=10116 GN=Afg1l PE=2 SV=1	0.00990615	-0.25455			Cars2	Cysteinyl-tRNA synthetase 2, mitochondrial OS=Rattus norvegicus OX=10116 GN=Cars2 PE=1 SV=1	0.00192229	-0.619833
Cox6b1	Cytochrome c oxidase subunit OS=Rattus norvegicus OX=10116 GN=Cox6b1 PE=1 SV=1	0.02475	-0.254266			Mrpl39	Mitochondrial ribosomal protein L39 OS=Rattus norvegicus OX=10116 GN=Mrpl39 PE=1 SV=2	0.010974	-0.616166
Phb2	Prohibitin-2 OS=Rattus norvegicus OX=10116 GN=Phb2 PE=1 SV=1	0.0267021	-0.25359			Acsf2	Medium-chain acyl-CoA ligase ACSF2, mitochondrial OS=Rattus norvegicus OX=10116 GN=Acsf2 PE=2 SV=1	0.00300989	-0.611667
Oplah	5-oxoprolinase OS=Rattus norvegicus OX=10116 GN=Oplah PE=1 SV=2	0.0404773	-0.251889			Coq5	2-methoxy-6-polyprenyl-1,4-benzoquinol methylase, mitochondrial OS=Rattus norvegicus OX=10116 GN=Coq5 PE=2 SV=1	0.00252241	-0.611333
Hsd17b10	3-hydroxyacyl-CoA dehydrogenase type-2 OS=Rattus norvegicus OX=10116 GN=Hsd17b10 PE=1 SV=1	0.0196802	-0.251317			Art3	NAD(P)(+)--arginine ADP-ribosyltransferase OS=Rattus norvegicus OX=10116 GN=Art3 PE=3 SV=1	0.00172219	-0.609333
Mrpl37	39S ribosomal protein L37, mitochondrial OS=Rattus norvegicus OX=10116 GN=Mrpl37 PE=1 SV=1	0.0199994	-0.250947			Mrpl49	Aa2-277 OS=Rattus norvegicus OX=10116 GN=Mrpl49 PE=1 SV=1	0.000737504	-0.607
Prdx5	Peroxiredoxin OS=Rattus norvegicus OX=10116 GN=Prdx5 PE=1 SV=1	0.0356996	-0.250484			Naxe	NAD(P)H-hydrate epimerase OS=Rattus norvegicus OX=10116 GN=Naxe PE=2 SV=1	3.09858e-05	-0.605
Bckdk	Protein-serine/threonine kinase OS=Rattus norvegicus OX=10116 GN=Bckdk PE=1 SV=1	0.0119747	-0.248205			Pecr	Peroxisomal trans-2-enoyl-CoA reductase OS=Rattus norvegicus OX=10116 GN=Pecr PE=1 SV=1	0.00731358	-0.603
Naxe	NAD(P)H-hydrate epimerase OS=Rattus norvegicus OX=10116 GN=Naxe PE=2 SV=1	0.00467569	-0.247202			Nt5c1a	5'-nucleotidase, cytosolic IA OS=Rattus norvegicus OX=10116 GN=Nt5c1a PE=1 SV=1	0.00844502	-0.600334
Cav1	Caveolin OS=Rattus norvegicus OX=10116 GN=Cav1 PE=1 SV=1	0.0116425	-0.246256			Auh	Methylglutaconyl-CoA hydratase, mitochondrial OS=Rattus norvegicus OX=10116 GN=Auh PE=1 SV=2	0.00567085	-0.596
Mtnd4	NADH-ubiquinone oxidoreductase chain 4 OS=Rattus norvegicus OX=10116 GN=Mtnd4 PE=3 SV=3	0.0228819	-0.243031			Pyroxd2	Pyridine nucleotide-disulfide oxidoreductase domain-containing protein 2 OS=Rattus norvegicus OX=10116 GN=Pyroxd2 PE=2 SV=1	0.00849231	-0.596
Mcee	Methylmalonyl CoA epimerase OS=Rattus norvegicus OX=10116 GN=Mcee PE=1 SV=1	0.00479109	-0.241857			Pyurf	Protein preY, mitochondrial OS=Rattus norvegicus OX=10116 GN=Pyurf PE=3 SV=1	0.00667454	-0.595167
Ehd2	EH domain-containing protein 2 OS=Rattus norvegicus OX=10116 GN=Ehd2 PE=1 SV=1	0.0391029	-0.240753			Abhd14b	Protein ABHD14B OS=Rattus norvegicus OX=10116 GN=Abhd14b PE=2 SV=1	6.36384e-05	-0.589
Ndufs1	NADH-ubiquinone oxidoreductase 75 kDa subunit, mitochondrial OS=Rattus norvegicus OX=10116 GN=Ndufs1 PE=1 SV=1	0.000817307	-0.239401			Ndufa5	NADH dehydrogenase [ubiquinone] 1 alpha subcomplex subunit 5 OS=Rattus norvegicus OX=10116 GN=Ndufa5 PE=1 SV=3	8.13372e-05	-0.5875
Atp5po	ATP synthase subunit O, mitochondrial OS=Rattus norvegicus OX=10116 GN=Atp5po PE=1 SV=1	0.00430533	-0.238801			Aamdc	Adipogenesis-associated, Mth938 domain-containing OS=Rattus norvegicus OX=10116 GN=Aamdc PE=1 SV=1	0.00225905	-0.586667
Psme1	Proteasome (Prosome, macropain) activator subunit 1 OS=Rattus norvegicus OX=10116 GN=Psme1 PE=1 SV=1	0.0335752	-0.238405			Mrpl28	Mitochondrial ribosomal protein L28 OS=Rattus norvegicus OX=10116 GN=Mrpl28 PE=1 SV=1	0.0157497	-0.585167
Atp5pd	ATP synthase subunit d, mitochondrial OS=Rattus norvegicus OX=10116 GN=Atp5pd PE=1 SV=3	0.010363	-0.238077			Nipsnap2	Glioblastoma amplified sequence OS=Rattus norvegicus OX=10116 GN=Nipsnap2 PE=1 SV=1	0.000794536	-0.583666
Dlg1	Disks large homolog 1 OS=Rattus norvegicus OX=10116 GN=Dlg1 PE=1 SV=1	0.0031742	-0.236921			Gadd45gip1	Growth arrest and DNA damage-inducible proteins-interacting protein 1 OS=Rattus norvegicus OX=10116 GN=Gadd45gip1 PE=2 SV=2	0.00626439	-0.583501
Timm8b	Mitochondrial import inner membrane translocase subunit Tim8 B OS=Rattus norvegicus OX=10116 GN=Timm8b PE=3 SV=1	0.0393007	-0.234133			Rab13	Ras-related protein Rab-13 OS=Rattus norvegicus OX=10116 GN=Rab13 PE=1 SV=2	0.0121761	-0.583166
Ndufa7	NADH:ubiquinone oxidoreductase subunit A7 OS=Rattus norvegicus OX=10116 GN=Ndufa7 PE=1 SV=1	0.0264518	-0.232972			Mug1	Murinoglobulin-1 OS=Rattus norvegicus OX=10116 GN=Mug1 PE=2 SV=1	0.00278945	-0.583
Ndufv1	NADH dehydrogenase [ubiquinone] flavoprotein 1, mitochondrial OS=Rattus norvegicus OX=10116 GN=Ndufv1 PE=1 SV=1	0.00667186	-0.230619			Camk2a	Calcium/calmodulin-dependent protein kinase type II subunit alpha OS=Rattus norvegicus OX=10116 GN=Camk2a PE=1 SV=1	0.0132232	-0.576834
Ndufa2	NADH dehydrogenase [ubiquinone] 1 alpha subcomplex subunit 2 OS=Rattus norvegicus OX=10116 GN=Ndufa2 PE=1 SV=1	0.0200394	-0.2306			Ndufb2	NADH dehydrogenase (Ubiquinone) 1 beta subcomplex, 2 (Predicted), isoform CRA_b OS=Rattus norvegicus OX=10116 GN=Ndufb2 PE=1 SV=1	0.00724059	-0.575666
Sucla2	Succinate--CoA ligase [ADP-forming] subunit beta, mitochondrial OS=Rattus norvegicus OX=10116 GN=Sucla2 PE=1 SV=1	0.019734	-0.228488			Mmab	Corrinoid adenosyltransferase OS=Rattus norvegicus OX=10116 GN=Mmab PE=1 SV=1	0.00227564	-0.575334
Echdc2	Enoyl CoA hydratase domain-containing 2 OS=Rattus norvegicus OX=10116 GN=Echdc2 PE=1 SV=1	0.0394238	-0.226411			Bst2	Bone marrow stromal antigen 2 OS=Rattus norvegicus OX=10116 GN=Bst2 PE=1 SV=1	0.00911925	-0.573666
Bckdha	2-oxoisovalerate dehydrogenase subunit alpha OS=Rattus norvegicus OX=10116 GN=Bckdha PE=1 SV=1	0.00684635	-0.225459			Hist2h2be	Histone H2B OS=Rattus norvegicus OX=10116 GN=Hist2h2be PE=3 SV=3	0.027242	-0.571667
Ndufa4	NDUFA4, mitochondrial complex-associated OS=Rattus norvegicus OX=10116 GN=Ndufa4 PE=1 SV=1	0.0120329	-0.223929			Syn2	Synapsin II, isoform CRA_a OS=Rattus norvegicus OX=10116 GN=Syn2 PE=1 SV=3	0.0169045	-0.571666
Cox5a	Cytochrome c oxidase subunit 5A, mitochondrial OS=Rattus norvegicus OX=10116 GN=Cox5a PE=1 SV=1	0.00895509	-0.221103			Uqcrh	Cytochrome b-c1 complex subunit 6, mitochondrial OS=Rattus norvegicus OX=10116 GN=Uqcrh PE=3 SV=1	0.00475653	-0.570333
Fhl3	Four and a half LIM domains 3 OS=Rattus norvegicus OX=10116 GN=Fhl3 PE=1 SV=1	0.0456444	-0.22037			Abcb8	Mitochondrial potassium channel ATP-binding subunit OS=Rattus norvegicus OX=10116 GN=Abcb8 PE=2 SV=1	0.00472134	-0.568501
Ndufa13	NADH:ubiquinone oxidoreductase subunit A13 OS=Rattus norvegicus OX=10116 GN=Ndufa13 PE=1 SV=1	0.0260116	-0.21949			Mrpl40	39S ribosomal protein L40, mitochondrial OS=Rattus norvegicus OX=10116 GN=Mrpl40 PE=1 SV=2	0.00493507	-0.568
Smtn	RCG35999, isoform CRA_a OS=Rattus norvegicus OX=10116 GN=Smtn PE=1 SV=1	0.00504202	-0.217477			Mlycd	Malonyl-CoA decarboxylase, mitochondrial OS=Rattus norvegicus OX=10116 GN=Mlycd PE=1 SV=1	0.00378021	-0.567333
Mpc1	Mitochondrial pyruvate carrier 1 OS=Rattus norvegicus OX=10116 GN=Mpc1 PE=3 SV=1	0.0116673	-0.215386			Ndufs5	NADH dehydrogenase (Ubiquinone) Fe-S protein 5 OS=Rattus norvegicus OX=10116 GN=Ndufs5 PE=1 SV=1	0.000338541	-0.565
Zadh2	Zinc-binding alcohol dehydrogenase, domain-containing 2 OS=Rattus norvegicus OX=10116 GN=Zadh2 PE=1 SV=2	0.0249523	-0.214882			Glrx5	Glutaredoxin 5 OS=Rattus norvegicus OX=10116 GN=Glrx5 PE=1 SV=1	0.00863241	-0.562667
Pc	Pyruvate carboxylase, mitochondrial OS=Rattus norvegicus OX=10116 GN=Pc PE=1 SV=1	0.00836151	-0.214263			Mrpl48	Mitochondrial ribosomal protein L48 OS=Rattus norvegicus OX=10116 GN=Mrpl48 PE=1 SV=1	0.010732	-0.559167
Atp1a1	Sodium/potassium-transporting ATPase subunit alpha-1 OS=Rattus norvegicus OX=10116 GN=Atp1a1 PE=1 SV=1	0.00705213	-0.214076			Sema3c	Semaphorin 3C OS=Rattus norvegicus OX=10116 GN=Sema3c PE=3 SV=1	0.022467	-0.558334
Atp2a2	Sarcoplasmic/endoplasmic reticulum calcium ATPase 2 OS=Rattus norvegicus OX=10116 GN=Atp2a2 PE=1 SV=1	0.0374274	-0.212261			Mmut	Methylmalonyl-CoA mutase OS=Rattus norvegicus OX=10116 GN=Mmut PE=1 SV=2	0.00785304	-0.5575
Clpb	Caseinolytic peptidase B protein homolog OS=Rattus norvegicus OX=10116 GN=Clpb PE=1 SV=1	0.0129736	-0.212116			Hint2	Histidine triad nucleotide binding protein 2 (Predicted), isoform CRA_a OS=Rattus norvegicus OX=10116 GN=Hint2 PE=1 SV=1	0.00407585	-0.557334
Lamb1	Laminin subunit beta 1 OS=Rattus norvegicus OX=10116 GN=Lamb1 PE=1 SV=3	0.0154372	-0.211395			Lipe	Hormone-sensitive lipase OS=Rattus norvegicus OX=10116 GN=Lipe PE=1 SV=1	0.00140219	-0.557334
Atp5pb	ATP synthase F(0) complex subunit B1, mitochondrial OS=Rattus norvegicus OX=10116 GN=Atp5pb PE=1 SV=1	0.00421328	-0.210122			Atp1a3	Sodium/potassium-transporting ATPase subunit alpha-3 OS=Rattus norvegicus OX=10116 GN=Atp1a3 PE=1 SV=2	0.0349964	-0.556666
Nipsnap2	Glioblastoma amplified sequence OS=Rattus norvegicus OX=10116 GN=Nipsnap2 PE=1 SV=1	0.000279711	-0.207944			Fkbp3	Peptidylprolyl isomerase OS=Rattus norvegicus OX=10116 GN=Fkbp3 PE=1 SV=1	0.00256412	-0.556
Fabp4	Fatty acid-binding protein, adipocyte OS=Rattus norvegicus OX=10116 GN=Fabp4 PE=1 SV=1	0.01999	-0.207476			Resf1	Retroelement silencing factor 1 OS=Rattus norvegicus OX=10116 GN=Resf1 PE=4 SV=3	0.00889659	-0.555833
Atp5me	ATP synthase subunit e, mitochondrial OS=Rattus norvegicus OX=10116 GN=Atp5me PE=1 SV=3	0.00987448	-0.20647			Uap1l1	UDP-N-acetylglucosamine pyrophosphorylase 1-like 1 OS=Rattus norvegicus OX=10116 GN=Uap1l1 PE=1 SV=1	0.00291973	-0.555
Lama2	Laminin subunit alpha 2 OS=Rattus norvegicus OX=10116 GN=Lama2 PE=1 SV=3	0.0406703	-0.205053			Sucla2	Succinate--CoA ligase [ADP-forming] subunit beta, mitochondrial OS=Rattus norvegicus OX=10116 GN=Sucla2 PE=1 SV=1	0.000514254	-0.554667
Ndufa10	NADH dehydrogenase [ubiquinone] 1 alpha subcomplex subunit 10, mitochondrial OS=Rattus norvegicus OX=10116 GN=Ndufa10 PE=1 SV=1	0.0156084	-0.20481			Ensa	Alpha-endosulfine OS=Rattus norvegicus OX=10116 GN=Ensa PE=1 SV=1	0.00403439	-0.553
Ndufa12	NADH dehydrogenase [ubiquinone] 1 alpha subcomplex subunit 12 OS=Rattus norvegicus OX=10116 GN=Ndufa12 PE=1 SV=2	0.00704559	-0.203039			Ndufa12	NADH dehydrogenase [ubiquinone] 1 alpha subcomplex subunit 12 OS=Rattus norvegicus OX=10116 GN=Ndufa12 PE=1 SV=2	0.000132377	-0.552
Ndufa9	NADH dehydrogenase [ubiquinone] 1 alpha subcomplex subunit 9, mitochondrial OS=Rattus norvegicus OX=10116 GN=Ndufa9 PE=1 SV=2	0.00411641	-0.202354			Crocc	Ciliary rootlet coiled-coil, rootletin OS=Rattus norvegicus OX=10116 GN=Crocc PE=1 SV=2	0.00390802	-0.549
Matr3	Matrin-3 OS=Rattus norvegicus OX=10116 GN=Matr3 PE=1 SV=1	0.0351217	-0.201975			Alad	Delta-aminolevulinic acid dehydratase OS=Rattus norvegicus OX=10116 GN=Alad PE=1 SV=1	0.000249101	-0.548333
Plin4	Perilipin 4 OS=Rattus norvegicus OX=10116 GN=Plin4 PE=4 SV=2	0.0264435	-0.20192			Pdk2	Protein-serine/threonine kinase OS=Rattus norvegicus OX=10116 GN=Pdk2 PE=1 SV=3	0.0141724	-0.548
Ndufs3	NADH dehydrogenase (Ubiquinone) Fe-S protein 3 (Predicted), isoform CRA_c OS=Rattus norvegicus OX=10116 GN=Ndufs3 PE=1 SV=1	0.0123515	-0.201703			Naca	Nascent polypeptide-associated complex subunit alpha OS=Rattus norvegicus OX=10116 GN=Naca PE=1 SV=1	0.00108759	-0.547333
Uqcrq	Cytochrome b-c1 complex subunit 8 OS=Rattus norvegicus OX=10116 GN=Uqcrq PE=3 SV=1	0.00191373	-0.20096			Ndufa6	NADH dehydrogenase [ubiquinone] 1 alpha subcomplex subunit 6 OS=Rattus norvegicus OX=10116 GN=Ndufa6 PE=1 SV=1	0.000212549	-0.546333
Ndufv3	(collapsed)	0.030381	-0.200873			Pdxp	Pdxp protein OS=Rattus norvegicus OX=10116 GN=Pdxp PE=1 SV=1	0.0194456	-0.545333
Ndufa11	NADH dehydrogenase [ubiquinone] 1 alpha subcomplex subunit 11 OS=Rattus norvegicus OX=10116 GN=Ndufa11 PE=2 SV=1	0.0122873	-0.200619			Mcu	Mitochondrial calcium uniporter OS=Rattus norvegicus OX=10116 GN=Mcu PE=1 SV=1	0.000406318	-0.543667
Etfa	Electron transfer flavoprotein subunit alpha, mitochondrial OS=Rattus norvegicus OX=10116 GN=Etfa PE=1 SV=4	0.0281408	-0.19919			Opa1	Dynamin-like 120 kDa protein, mitochondrial OS=Rattus norvegicus OX=10116 GN=Opa1 PE=1 SV=1	0.000192467	-0.543666
Cox5b	Cytochrome c oxidase subunit 5B, mitochondrial OS=Rattus norvegicus OX=10116 GN=Cox5b PE=1 SV=2	0.00343288	-0.197893			Ndufb3	NADH:ubiquinone oxidoreductase subunit B3 OS=Rattus norvegicus OX=10116 GN=Ndufb3 PE=1 SV=1	0.00271574	-0.543
Ndufs7	NADH dehydrogenase (Ubiquinone) Fe-S protein 7 OS=Rattus norvegicus OX=10116 GN=Ndufs7 PE=1 SV=1	0.00799198	-0.195543			Suclg1	Succinate--CoA ligase [ADP/GDP-forming] subunit alpha, mitochondrial OS=Rattus norvegicus OX=10116 GN=Suclg1 PE=1 SV=1	0.000453585	-0.541
Sdhb	Succinate dehydrogenase [ubiquinone] iron-sulfur subunit, mitochondrial OS=Rattus norvegicus OX=10116 GN=Sdhb PE=2 SV=2	0.0288773	-0.195381			Lancl1	Glutathione S-transferase LANCL1 OS=Rattus norvegicus OX=10116 GN=Lancl1 PE=1 SV=2	0.00905826	-0.540667
Rtn4ip1	Reticulon 4-interacting protein 1 OS=Rattus norvegicus OX=10116 GN=Rtn4ip1 PE=1 SV=1	0.0482513	-0.195155			Cd36	Platelet glycoprotein 4 OS=Rattus norvegicus OX=10116 GN=Cd36 PE=1 SV=3	0.00248192	-0.538667
Ndufab1	Acyl carrier protein OS=Rattus norvegicus OX=10116 GN=Ndufab1 PE=1 SV=1	0.0109077	-0.19437			Acadm	Medium-chain specific acyl-CoA dehydrogenase, mitochondrial OS=Rattus norvegicus OX=10116 GN=Acadm PE=1 SV=1	0.0019723	-0.536001
Lancl1	Glutathione S-transferase LANCL1 OS=Rattus norvegicus OX=10116 GN=Lancl1 PE=1 SV=2	0.00864672	-0.193611			Ppp1r3a	Protein phosphatase 1, regulatory subunit 3A OS=Rattus norvegicus OX=10116 GN=Ppp1r3a PE=1 SV=1	0.000707256	-0.536
Suox	Sulfite oxidase, mitochondrial OS=Rattus norvegicus OX=10116 GN=Suox PE=1 SV=2	0.00866789	-0.191206			Dhrs7c	Dehydrogenase/reductase 7C OS=Rattus norvegicus OX=10116 GN=Dhrs7c PE=3 SV=1	0.000889121	-0.535833
Ndufb11	NADH dehydrogenase (Ubiquinone) 1 beta subcomplex, 11 (Predicted) OS=Rattus norvegicus OX=10116 GN=Ndufb11 PE=1 SV=1	0.0156827	-0.188506			Mrrf	Ribosome-recycling factor, mitochondrial OS=Rattus norvegicus OX=10116 GN=Mrrf PE=2 SV=1	0.029648	-0.534166
Cox7a2	Cytochrome c oxidase subunit 7A2, mitochondrial OS=Rattus norvegicus OX=10116 GN=Cox7a2 PE=1 SV=1	0.00403116	-0.185442			Etfdh	Electron transfer flavoprotein-ubiquinone oxidoreductase, mitochondrial OS=Rattus norvegicus OX=10116 GN=Etfdh PE=1 SV=1	0.00220881	-0.533334
Sgcd	Sarcoglycan, delta OS=Rattus norvegicus OX=10116 GN=Sgcd PE=4 SV=3	0.0406044	-0.179178			Perm1	PPARGC1 and ESRR-induced regulator, muscle 1 OS=Rattus norvegicus OX=10116 GN=Perm1 PE=1 SV=1	0.0123827	-0.532667
Uqcrb	Cytochrome b-c1 complex subunit 7 OS=Rattus norvegicus OX=10116 GN=Uqcrb PE=1 SV=1	0.00351086	-0.177016			Pxmp2	Peroxisomal membrane protein 2 OS=Rattus norvegicus OX=10116 GN=Pxmp2 PE=1 SV=2	0.0121783	-0.531667
Ptges2	Prostaglandin E synthase 2 OS=Rattus norvegicus OX=10116 GN=Ptges2 PE=1 SV=1	0.0393036	-0.176083			LOC684509,Ndufa3	NADH:ubiquinone oxidoreductase subunit A3 OS=Rattus norvegicus OX=10116 GN=Ndufa3 PE=1 SV=1	0.00164213	-0.529
Uqcrc1	Cytochrome b-c1 complex subunit 1, mitochondrial OS=Rattus norvegicus OX=10116 GN=Uqcrc1 PE=1 SV=1	0.0112733	-0.175904			Srl	Sarcalumenin OS=Rattus norvegicus OX=10116 GN=Srl PE=1 SV=3	7.21707e-05	-0.529
Kmt2d	5'-AMP-activated protein kinase subunit gamma-1 OS=Rattus norvegicus OX=10116 GN=Kmt2d PE=1 SV=1	0.00417808	-0.172961			Ndufb5	NADH dehydrogenase (Ubiquinone) 1 beta subcomplex, 5 (Predicted), isoform CRA_b OS=Rattus norvegicus OX=10116 GN=Ndufb5 PE=1 SV=1	0.000426248	-0.528833
Fkbp4	Peptidyl-prolyl cis-trans isomerase FKBP4 OS=Rattus norvegicus OX=10116 GN=Fkbp4 PE=1 SV=3	0.00515267	-0.17247			Pdk1	Protein-serine/threonine kinase OS=Rattus norvegicus OX=10116 GN=Pdk1 PE=1 SV=2	0.0384303	-0.525333
Ndufb6	NADH dehydrogenase (Ubiquinone) 1 beta subcomplex, 6 (Predicted) OS=Rattus norvegicus OX=10116 GN=Ndufb6 PE=1 SV=1	0.0418123	-0.168607			Ckm	Creatine kinase M-type OS=Rattus norvegicus OX=10116 GN=Ckm PE=1 SV=1	0.000450613	-0.525333
Atp5mf	ATP synthase subunit f, mitochondrial OS=Rattus norvegicus OX=10116 GN=Atp5mf PE=1 SV=1	0.0351832	-0.166253			Ndufv1	NADH dehydrogenase [ubiquinone] flavoprotein 1, mitochondrial OS=Rattus norvegicus OX=10116 GN=Ndufv1 PE=1 SV=1	0.000115584	-0.523666
Anxa11	Annexin OS=Rattus norvegicus OX=10116 GN=Anxa11 PE=1 SV=1	0.0435231	-0.156323			Ndufb10	NADH:ubiquinone oxidoreductase subunit B10 OS=Rattus norvegicus OX=10116 GN=Ndufb10 PE=1 SV=1	0.000167754	-0.523333
Sdha	Succinate dehydrogenase [ubiquinone] flavoprotein subunit, mitochondrial OS=Rattus norvegicus OX=10116 GN=Sdha PE=1 SV=1	0.0087064	-0.153522			Sncg	Gamma-synuclein OS=Rattus norvegicus OX=10116 GN=Sncg PE=1 SV=1	0.00308692	-0.522334
Dhrs7c	Dehydrogenase/reductase 7C OS=Rattus norvegicus OX=10116 GN=Dhrs7c PE=3 SV=1	0.0459057	-0.151087			Isoc2	Isochorismatase domain-containing protein 2 OS=Rattus norvegicus OX=10116 GN=Isoc2 PE=2 SV=1	0.012885	-0.522
Pccb	Propionyl coenzyme A carboxylase, beta polypeptide OS=Rattus norvegicus OX=10116 GN=Pccb PE=1 SV=1	0.0402007	-0.150296			Ndufaf2	NADH:ubiquinone oxidoreductase complex assembly factor 2 OS=Rattus norvegicus OX=10116 GN=Ndufaf2 PE=1 SV=1	0.0003586	-0.521
Ndufa6	NADH dehydrogenase [ubiquinone] 1 alpha subcomplex subunit 6 OS=Rattus norvegicus OX=10116 GN=Ndufa6 PE=1 SV=1	0.0308337	-0.149481			Tmem38a	Transmembrane protein 38a (Predicted), isoform CRA_b OS=Rattus norvegicus OX=10116 GN=Tmem38a PE=4 SV=1	0.000142754	-0.520334
Prkaa2	Non-specific serine/threonine protein kinase OS=Rattus norvegicus OX=10116 GN=Prkaa2 PE=1 SV=1	0.00681022	-0.149397			Hsd17b10	3-hydroxyacyl-CoA dehydrogenase type-2 OS=Rattus norvegicus OX=10116 GN=Hsd17b10 PE=1 SV=1	0.000314974	-0.52
Clpx	ATP-dependent Clp protease ATP-binding subunit clpX-like, mitochondrial OS=Rattus norvegicus OX=10116 GN=Clpx PE=2 SV=1	0.0342098	-0.149316			Mecr	Enoyl-[acyl-carrier-protein] reductase, mitochondrial OS=Rattus norvegicus OX=10116 GN=Mecr PE=1 SV=1	0.0024115	-0.519667
Aprt	Adenine phosphoribosyltransferase OS=Rattus norvegicus OX=10116 GN=Aprt PE=1 SV=1	0.0459336	-0.14917			Ndufa2	NADH dehydrogenase [ubiquinone] 1 alpha subcomplex subunit 2 OS=Rattus norvegicus OX=10116 GN=Ndufa2 PE=1 SV=1	0.000181794	-0.518332
Apoo	MICOS complex subunit OS=Rattus norvegicus OX=10116 GN=Apoo PE=1 SV=2	0.0318134	-0.148005			Plbd1	Phospholipase B-like 1 OS=Rattus norvegicus OX=10116 GN=Plbd1 PE=2 SV=1	0.0117262	-0.516667
Got2	Aspartate aminotransferase, mitochondrial OS=Rattus norvegicus OX=10116 GN=Got2 PE=1 SV=2	0.0181073	-0.145552			Ndufab1	Acyl carrier protein OS=Rattus norvegicus OX=10116 GN=Ndufab1 PE=1 SV=1	0.00243549	-0.5155
Uqcrc2	Cytochrome b-c1 complex subunit 2, mitochondrial OS=Rattus norvegicus OX=10116 GN=Uqcrc2 PE=1 SV=2	0.0011018	-0.138293			Ndufb1	NADH dehydrogenase [ubiquinone] 1 beta subcomplex subunit 1 OS=Rattus norvegicus OX=10116 GN=Ndufb1 PE=3 SV=1	0.000641472	-0.510667
Ndufs2	NADH dehydrogenase [ubiquinone] iron-sulfur protein 2, mitochondrial OS=Rattus norvegicus OX=10116 GN=Ndufs2 PE=1 SV=1	0.0368195	-0.136653			Pc	Pyruvate carboxylase, mitochondrial OS=Rattus norvegicus OX=10116 GN=Pc PE=1 SV=1	0.000816154	-0.510667
Dnaja3	DnaJ heat shock protein family (Hsp40) member A3 OS=Rattus norvegicus OX=10116 GN=Dnaja3 PE=1 SV=1	0.0271219	-0.13278			Got1	Aspartate aminotransferase, cytoplasmic OS=Rattus norvegicus OX=10116 GN=Got1 PE=1 SV=3	0.00428649	-0.509
Immt	MICOS complex subunit MIC60 OS=Rattus norvegicus OX=10116 GN=Immt PE=1 SV=1	0.00568443	-0.131404			Ndufs3	NADH dehydrogenase (Ubiquinone) Fe-S protein 3 (Predicted), isoform CRA_c OS=Rattus norvegicus OX=10116 GN=Ndufs3 PE=1 SV=1	0.000568722	-0.507
Txlnb	Taxilin beta OS=Rattus norvegicus OX=10116 GN=Txlnb PE=1 SV=1	0.0015108	-0.127175			Mrpl44	Mitochondrial ribosomal protein L44 OS=Rattus norvegicus OX=10116 GN=Mrpl44 PE=1 SV=1	0.0329917	-0.506
Idh2	Isocitrate dehydrogenase [NADP], mitochondrial OS=Rattus norvegicus OX=10116 GN=Idh2 PE=1 SV=2	0.0358915	-0.124708			Fhit	Bis(5'-adenosyl)-triphosphatase OS=Rattus norvegicus OX=10116 GN=Fhit PE=1 SV=1	0.0133411	-0.505667
Sumo2	Small ubiquitin-related modifier OS=Rattus norvegicus OX=10116 GN=Sumo2 PE=3 SV=2	0.0296016	-0.12031			Vps33b	Vacuolar protein sorting-associated protein 33B OS=Rattus norvegicus OX=10116 GN=Vps33b PE=2 SV=1	0.0257021	-0.504333
Cavin1	Caveolae-associated protein 1 OS=Rattus norvegicus OX=10116 GN=Cavin1 PE=1 SV=1	0.0232989	-0.118779			Ndufs1	NADH-ubiquinone oxidoreductase 75 kDa subunit, mitochondrial OS=Rattus norvegicus OX=10116 GN=Ndufs1 PE=1 SV=1	0.000209862	-0.499333
Anxa3	Annexin A3 OS=Rattus norvegicus OX=10116 GN=Anxa3 PE=1 SV=4	0.0281357	-0.116503			Cav1	Caveolin-1 OS=Rattus norvegicus OX=10116 GN=Cav1 PE=1 SV=3	0.000610714	-0.498166
Opa1	Dynamin-like 120 kDa protein, mitochondrial OS=Rattus norvegicus OX=10116 GN=Opa1 PE=1 SV=1	0.0404926	-0.116362			Mrpl14	39S ribosomal protein L14, mitochondrial OS=Rattus norvegicus OX=10116 GN=Mrpl14 PE=1 SV=2	0.0386993	-0.496667
Ckm	Creatine kinase M-type OS=Rattus norvegicus OX=10116 GN=Ckm PE=1 SV=1	0.031002	-0.112526			Atp1b1	Sodium/potassium-transporting ATPase subunit beta-1 OS=Rattus norvegicus OX=10116 GN=Atp1b1 PE=1 SV=1	8.12109e-05	-0.496
Prdx3	Peroxiredoxin 3 OS=Rattus norvegicus OX=10116 GN=Prdx3 PE=1 SV=1	0.0415941	-0.112373			Gsta4	Glutathione S-transferase alpha-4 OS=Rattus norvegicus OX=10116 GN=Gsta4 PE=1 SV=2	0.0010508	-0.495667
Sod2	Superoxide dismutase [Mn], mitochondrial OS=Rattus norvegicus OX=10116 GN=Sod2 PE=1 SV=2	0.00780962	-0.111134			Etfa	Electron transfer flavoprotein subunit alpha, mitochondrial OS=Rattus norvegicus OX=10116 GN=Etfa PE=1 SV=4	0.00156889	-0.495333
Grsf1	G-rich RNA sequence-binding factor 1 OS=Rattus norvegicus OX=10116 GN=Grsf1 PE=1 SV=2	0.0372736	-0.1053			Epb41l4b	Band 4.1-like protein 4B OS=Rattus norvegicus OX=10116 GN=Epb41l4b PE=1 SV=1	0.00577522	-0.493333
Idh3B	Isocitrate dehydrogenase [NAD] subunit beta, mitochondrial OS=Rattus norvegicus OX=10116 GN=Idh3B PE=2 SV=1	0.0468201	-0.102973			Prdx5	Peroxiredoxin OS=Rattus norvegicus OX=10116 GN=Prdx5 PE=1 SV=1	0.000337796	-0.493166
Cox4i1	Cytochrome c oxidase subunit 4 isoform 1, mitochondrial OS=Rattus norvegicus OX=10116 GN=Cox4i1 PE=1 SV=1	0.00299949	-0.0947863			Acadsb	Short/branched chain-specific acyl-CoA dehydrogenase, mitochondrial OS=Rattus norvegicus OX=10116 GN=Acadsb PE=1 SV=2	0.000783791	-0.490334
Map2k3	Map2k3 protein OS=Rattus norvegicus OX=10116 GN=Map2k3 PE=1 SV=1	0.00799723	-0.0925493			Ndufb8	NADH dehydrogenase [ubiquinone] 1 beta subcomplex subunit 8, mitochondrial OS=Rattus norvegicus OX=10116 GN=Ndufb8 PE=1 SV=1	2.42338e-05	-0.489833
Aifm1	Apoptosis-inducing factor 1, mitochondrial OS=Rattus norvegicus OX=10116 GN=Aifm1 PE=1 SV=1	0.0426671	-0.078591			Mrpl37	39S ribosomal protein L37, mitochondrial OS=Rattus norvegicus OX=10116 GN=Mrpl37 PE=1 SV=1	0.00275034	-0.486833
Pxn	Paxillin OS=Rattus norvegicus OX=10116 GN=Pxn PE=1 SV=1	0.0284478	-0.0735499			Tomm6	RCG43475 OS=Rattus norvegicus OX=10116 GN=Tomm6 PE=1 SV=1	0.00348842	-0.486833
Dlst	Dihydrolipoamide S-succinyltransferase (E2 component of 2-oxo-glutarate complex), isoform CRA_a OS=Rattus norvegicus OX=10116 GN=Dlst PE=1 SV=1	0.0122328	-0.070001			Akr1c9	3-alpha-hydroxysteroid dehydrogenase OS=Rattus norvegicus OX=10116 GN=Akr1c9 PE=1 SV=1	0.00902346	-0.486667
Hspa9	Stress-70 protein, mitochondrial OS=Rattus norvegicus OX=10116 GN=Hspa9 PE=1 SV=1	0.040005	-0.0681467			Aqp1	Aquaporin-1 OS=Rattus norvegicus OX=10116 GN=Aqp1 PE=1 SV=4	0.00512984	-0.486666
Drg1	Developmentally-regulated GTP-binding protein 1 OS=Rattus norvegicus OX=10116 GN=Drg1 PE=1 SV=1	0.0139837	-0.0670017			Pdha2	Pyruvate dehydrogenase E1 component subunit alpha, testis-specific form, mitochondrial OS=Rattus norvegicus OX=10116 GN=Pdha2 PE=1 SV=1	0.00905987	-0.4865
Hars	Dead end homolog 1 (Zebrafish) OS=Rattus norvegicus OX=10116 GN=Hars PE=1 SV=1	0.0411044	-0.0367486			Uqcc1	RCG37273, isoform CRA_a OS=Rattus norvegicus OX=10116 GN=Uqcc1 PE=1 SV=1	0.0152508	-0.484
Tomm40	Mitochondrial import receptor subunit TOM40 homolog OS=Rattus norvegicus OX=10116 GN=Tomm40 PE=1 SV=1	0.00080684	-0.0262229			Ndufa10	NADH dehydrogenase [ubiquinone] 1 alpha subcomplex subunit 10, mitochondrial OS=Rattus norvegicus OX=10116 GN=Ndufa10 PE=1 SV=1	0.00032691	-0.483666
						Coa6	Cytochrome c oxidase assembly factor 6 OS=Rattus norvegicus OX=10116 GN=Coa6 PE=1 SV=1	0.00600445	-0.481333
Myom1	Myomesin 1 OS=Rattus norvegicus OX=10116 GN=Myom1 PE=1 SV=1	0.0124116	0.0435597			Etfb	Electron transfer flavoprotein subunit beta OS=Rattus norvegicus OX=10116 GN=Etfb PE=1 SV=3	0.00207314	-0.480499
Ppp2r1a	Protein phosphatase 2 (Formerly 2A), regulatory subunit A (PR 65), alpha isoform, isoform CRA_a OS=Rattus norvegicus OX=10116 GN=Ppp2r1a PE=1 SV=1	0.0247641	0.0543092			Metap1d	Methionine aminopeptidase OS=Rattus norvegicus OX=10116 GN=Metap1d PE=1 SV=1	0.00400247	-0.48
LOC100360846,Psmb6	Proteasome subunit beta OS=Rattus norvegicus OX=10116 GN=LOC100360846 PE=3 SV=1	0.0454015	0.0632906			Me3	Malic enzyme OS=Rattus norvegicus OX=10116 GN=Me3 PE=3 SV=1	0.00131571	-0.479666
Psmd3	Proteasome (Prosome, macropain) 26S subunit, non-ATPase, 3 OS=Rattus norvegicus OX=10116 GN=Psmd3 PE=1 SV=1	0.0341504	0.0768595			Mrpl21	Mitochondrial ribosomal protein L21 OS=Rattus norvegicus OX=10116 GN=Mrpl21 PE=1 SV=1	0.00687226	-0.475667
Lonp1	Lon protease homolog, mitochondrial OS=Rattus norvegicus OX=10116 GN=Lonp1 PE=2 SV=1	0.0233172	0.0821501			Fhl2	Four and a half LIM domains protein 2 OS=Rattus norvegicus OX=10116 GN=Fhl2 PE=1 SV=1	0.0050776	-0.473333
Rps4x	40S ribosomal protein S4 OS=Rattus norvegicus OX=10116 GN=Rps4x PE=3 SV=1	0.0466337	0.0837914			Phospho1	Phosphatase, orphan 1 (Predicted) OS=Rattus norvegicus OX=10116 GN=Phospho1 PE=4 SV=1	0.000397588	-0.472833
Glod4	Glyoxalase domain-containing protein 4 OS=Rattus norvegicus OX=10116 GN=Glod4 PE=1 SV=1	0.035306	0.0899499			Ptges2	Prostaglandin E synthase 2 OS=Rattus norvegicus OX=10116 GN=Ptges2 PE=1 SV=1	0.000106262	-0.472667
Lmo7	LIM domain 7 OS=Rattus norvegicus OX=10116 GN=Lmo7 PE=1 SV=1	0.0312525	0.0952428			Fxn	Frataxin, mitochondrial OS=Rattus norvegicus OX=10116 GN=Fxn PE=1 SV=2	0.005102	-0.472333
Pdp1	Protein phosphatase 2C, magnesium dependent, catalytic subunit, isoform CRA_a OS=Rattus norvegicus OX=10116 GN=Pdp1 PE=1 SV=1	0.0333513	0.0983858			Phyh	Phytanoyl-CoA dioxygenase, peroxisomal OS=Rattus norvegicus OX=10116 GN=Phyh PE=1 SV=2	0.0206632	-0.469833
Impdh2	Inosine-5'-monophosphate dehydrogenase 2 OS=Rattus norvegicus OX=10116 GN=Impdh2 PE=1 SV=1	0.0315626	0.0984255			Aldh5a1	Succinate-semialdehyde dehydrogenase OS=Rattus norvegicus OX=10116 GN=Aldh5a1 PE=1 SV=1	3.24024e-05	-0.469334
Crk	Adapter molecule crk OS=Rattus norvegicus OX=10116 GN=Crk PE=1 SV=1	0.0253693	0.100588			Sdhb	Succinate dehydrogenase [ubiquinone] iron-sulfur subunit, mitochondrial OS=Rattus norvegicus OX=10116 GN=Sdhb PE=2 SV=2	0.000741174	-0.466832
Kars1	Lysine--tRNA ligase OS=Rattus norvegicus OX=10116 GN=Kars1 PE=1 SV=1	0.0485203	0.106459			LOC100359687	Mitochondrial ribosomal protein L1-like OS=Rattus norvegicus OX=10116 GN=LOC100359687 PE=1 SV=3	0.0111764	-0.466333
Pgp	Glycerol-3-phosphate phosphatase OS=Rattus norvegicus OX=10116 GN=Pgp PE=1 SV=1	0.0203275	0.111237			Cdnf	Cerebral dopamine neurotrophic factor OS=Rattus norvegicus OX=10116 GN=Cdnf PE=3 SV=1	0.0422551	-0.466333
Phldb1	Pleckstrin homology-like domain family B member 1 OS=Rattus norvegicus OX=10116 GN=Phldb1 PE=1 SV=1	0.0287483	0.11219			Acat1	Acetyl-CoA acetyltransferase, mitochondrial OS=Rattus norvegicus OX=10116 GN=Acat1 PE=1 SV=1	0.00568367	-0.466
Psmd2	26S proteasome non-ATPase regulatory subunit 2 OS=Rattus norvegicus OX=10116 GN=Psmd2 PE=1 SV=1	0.00454427	0.116527			Carnmt1	Carnosine N-methyltransferase OS=Rattus norvegicus OX=10116 GN=Carnmt1 PE=1 SV=1	0.0010994	-0.464
Sfpq	Splicing factor proline and glutamine rich OS=Rattus norvegicus OX=10116 GN=Sfpq PE=1 SV=1	0.0454078	0.118165			Ndufa7	NADH:ubiquinone oxidoreductase subunit A7 OS=Rattus norvegicus OX=10116 GN=Ndufa7 PE=1 SV=1	7.45627e-05	-0.463333
Uggt1	UDP-glucose:glycoprotein glucosyltransferase 1 OS=Rattus norvegicus OX=10116 GN=Uggt1 PE=1 SV=2	0.00478398	0.119943			Mrps27	Mitochondrial ribosomal protein S27 OS=Rattus norvegicus OX=10116 GN=Mrps27 PE=1 SV=1	0.00470137	-0.461
Psmd8	Proteasome 26S subunit, non-ATPase 8 OS=Rattus norvegicus OX=10116 GN=Psmd8 PE=1 SV=1	0.0467815	0.120351			Afg1l	AFG1-like ATPase OS=Rattus norvegicus OX=10116 GN=Afg1l PE=2 SV=1	0.00295047	-0.460334
Ttc1	Tetratricopeptide repeat domain 1 OS=Rattus norvegicus OX=10116 GN=Ttc1 PE=1 SV=1	0.0396985	0.126427			Cbr1	Carbonyl reductase [NADPH] 1 OS=Rattus norvegicus OX=10116 GN=Cbr1 PE=1 SV=2	0.017712	-0.4575
Actn2	Actinin alpha 2 OS=Rattus norvegicus OX=10116 GN=Actn2 PE=1 SV=1	0.0322507	0.127881			Akr7a2	Aflatoxin B1 aldehyde reductase member 2 OS=Rattus norvegicus OX=10116 GN=Akr7a2 PE=1 SV=2	0.000285652	-0.457
Mbnl1	Muscleblind-like-splicing regulator 1 OS=Rattus norvegicus OX=10116 GN=Mbnl1 PE=1 SV=1	0.0215062	0.128049			Gmpr	GMP reductase OS=Rattus norvegicus OX=10116 GN=Gmpr PE=3 SV=1	0.00121811	-0.456834
Mrps36	Mitochondrial ribosomal protein S36 OS=Rattus norvegicus OX=10116 GN=Mrps36 PE=1 SV=1	0.0442791	0.130155			Echdc3	Enoyl-CoA hydratase domain-containing protein 3, mitochondrial OS=Rattus norvegicus OX=10116 GN=Echdc3 PE=2 SV=1	0.00968197	-0.455167
Nipbl	Nipped-B protein OS=Rattus norvegicus OX=10116 GN=Nipbl PE=1 SV=1	0.0206869	0.131394			Hsd17b8	Estradiol 17-beta-dehydrogenase 8 OS=Rattus norvegicus OX=10116 GN=Hsd17b8 PE=1 SV=1	0.0322756	-0.454833
Naa15	N(alpha)-acetyltransferase 15, NatA auxiliary subunit OS=Rattus norvegicus OX=10116 GN=Naa15 PE=1 SV=2	0.0345135	0.134347			Foxred1	FAD-dependent oxidoreductase domain containing 1 OS=Rattus norvegicus OX=10116 GN=Foxred1 PE=1 SV=1	0.000813895	-0.450333
Pdia6	Protein disulfide-isomerase A6 OS=Rattus norvegicus OX=10116 GN=Pdia6 PE=1 SV=1	0.0133682	0.135702			Ndufs8	NADH dehydrogenase (Ubiquinone) Fe-S protein 8 (Predicted), isoform CRA_a OS=Rattus norvegicus OX=10116 GN=Ndufs8 PE=1 SV=1	0.000129836	-0.450333
Hagh	Hydroxyacyl glutathione hydrolase OS=Rattus norvegicus OX=10116 GN=Hagh PE=1 SV=2	0.0465575	0.13737			H2afx	Histone H2A OS=Rattus norvegicus OX=10116 GN=H2afx PE=1 SV=1	0.00359789	-0.449333
Kank2	KN motif and ankyrin repeat domain-containing protein 2 OS=Rattus norvegicus OX=10116 GN=Kank2 PE=1 SV=2	0.0467042	0.138231			Ndufb4	NADH:ubiquinone oxidoreductase subunit B4 OS=Rattus norvegicus OX=10116 GN=Ndufb4 PE=1 SV=1	0.00297606	-0.447666
Psmc4	26S proteasome regulatory subunit 6B OS=Rattus norvegicus OX=10116 GN=Psmc4 PE=1 SV=1	0.0108588	0.138727			Timm21	Mitochondrial import inner membrane translocase subunit Tim21 OS=Rattus norvegicus OX=10116 GN=Timm21 PE=2 SV=1	0.0170817	-0.445333
Cops6	COP9 (Constitutive photomorphogenic) homolog, subunit 6 (Arabidopsis thaliana) (Predicted), isoform CRA_a OS=Rattus norvegicus OX=10116 GN=Cops6 PE=1 SV=1	0.015965	0.141709			Bckdk	Protein-serine/threonine kinase OS=Rattus norvegicus OX=10116 GN=Bckdk PE=1 SV=1	0.0120704	-0.442334
Rack1	Receptor of activated protein C kinase 1 OS=Rattus norvegicus OX=10116 GN=Rack1 PE=1 SV=3	0.019777	0.142445			Slc25a42	Mitochondrial coenzyme A transporter SLC25A42 OS=Rattus norvegicus OX=10116 GN=Slc25a42 PE=1 SV=1	0.037385	-0.440334
Slc8a1	Sodium/calcium exchanger 1 OS=Rattus norvegicus OX=10116 GN=Slc8a1 PE=1 SV=3	0.00843212	0.142978			Acy1a	Aminoacylase-1A OS=Rattus norvegicus OX=10116 GN=Acy1a PE=1 SV=1	0.00484551	-0.439667
Cdipt	CDP-diacylglycerol--inositol 3-phosphatidyltransferase OS=Rattus norvegicus OX=10116 GN=Cdipt PE=1 SV=1	0.0330426	0.146654			Dglucy	D-glutamate cyclase OS=Rattus norvegicus OX=10116 GN=Dglucy PE=1 SV=1	0.000619169	-0.438667
Nmt1	Glycylpeptide N-tetradecanoyltransferase 1 OS=Rattus norvegicus OX=10116 GN=Nmt1 PE=1 SV=1	0.0175819	0.153113			Ehd2	EH domain-containing protein 2 OS=Rattus norvegicus OX=10116 GN=Ehd2 PE=1 SV=1	9.02088e-05	-0.437667
Dctn2	Dynactin subunit 2 OS=Rattus norvegicus OX=10116 GN=Dctn2 PE=1 SV=1	0.00376032	0.153115			LOC100911440	RCG47744, isoform CRA_c OS=Rattus norvegicus OX=10116 GN=LOC100911440 PE=1 SV=1	0.00426043	-0.436
Eftud2	Elongation factor Tu GTP-binding domain-containing 2 OS=Rattus norvegicus OX=10116 GN=Eftud2 PE=1 SV=2	0.0417961	0.155534			Atp5pd	ATP synthase subunit d, mitochondrial OS=Rattus norvegicus OX=10116 GN=Atp5pd PE=1 SV=3	0.00097752	-0.435666
Eef2	Elongation factor 2 OS=Rattus norvegicus OX=10116 GN=Eef2 PE=1 SV=4	0.00927258	0.15676			Mylk3	Myosin light chain kinase 3 OS=Rattus norvegicus OX=10116 GN=Mylk3 PE=1 SV=1	0.000386738	-0.4355
Pdlim7	PDZ and LIM domain protein 7 OS=Rattus norvegicus OX=10116 GN=Pdlim7 PE=1 SV=1	0.00362179	0.160081			Atp2a2	Sarcoplasmic/endoplasmic reticulum calcium ATPase 2 OS=Rattus norvegicus OX=10116 GN=Atp2a2 PE=1 SV=1	2.72498e-05	-0.435334
Copa	Coatomer subunit alpha OS=Rattus norvegicus OX=10116 GN=Copa PE=1 SV=1	0.0302365	0.161039			Alb	Serum albumin OS=Rattus norvegicus OX=10116 GN=Alb PE=1 SV=2	0.00274587	-0.435333
Vps13d	Vacuolar protein sorting 13 homolog D OS=Rattus norvegicus OX=10116 GN=Vps13d PE=1 SV=1	0.000831287	0.161256			Pacsin2	Protein kinase C and casein kinase substrate in neurons 2 protein OS=Rattus norvegicus OX=10116 GN=Pacsin2 PE=1 SV=2	0.00112029	-0.434333
Psmc2	26S proteasome regulatory subunit 7 OS=Rattus norvegicus OX=10116 GN=Psmc2 PE=1 SV=1	0.0195901	0.162134			Mtnd5	NADH-ubiquinone oxidoreductase chain 5 OS=Rattus norvegicus OX=10116 GN=Mtnd5 PE=3 SV=3	0.00414666	-0.4335
Copb2	Coatomer subunit beta' OS=Rattus norvegicus OX=10116 GN=Copb2 PE=1 SV=3	0.0200557	0.163189			Rab3a	Ras-related protein Rab-3A OS=Rattus norvegicus OX=10116 GN=Rab3a PE=1 SV=1	0.0277598	-0.433
Eif4h	Eukaryotic translation initiation factor 4H OS=Rattus norvegicus OX=10116 GN=Eif4h PE=1 SV=1	0.0111615	0.163762			Agtpbp1	ATP/GTP-binding protein 1 OS=Rattus norvegicus OX=10116 GN=Agtpbp1 PE=4 SV=1	0.00390484	-0.431666
Map7d1	MAP7 domain-containing 1 OS=Rattus norvegicus OX=10116 GN=Map7d1 PE=1 SV=1	0.0150056	0.165604			Cebpzos	CEBPZ opposite strand OS=Rattus norvegicus OX=10116 GN=Cebpzos PE=1 SV=1	0.00193899	-0.429167
Nln	Neurolysin (Metallopeptidase M3 family), isoform CRA_a OS=Rattus norvegicus OX=10116 GN=Nln PE=1 SV=1	0.0011463	0.166416			Cyb5a	Cytochrome b5 OS=Rattus norvegicus OX=10116 GN=Cyb5a PE=1 SV=2	0.00904256	-0.429
Clasp1	Cytoplasmic linker-associated protein 1 OS=Rattus norvegicus OX=10116 GN=Clasp1 PE=1 SV=1	0.012095	0.167677			Nt5c3a	5'-nucleotidase OS=Rattus norvegicus OX=10116 GN=Nt5c3a PE=1 SV=1	0.000917667	-0.428834
Rars	Arginine--tRNA ligase, cytoplasmic OS=Rattus norvegicus OX=10116 GN=Rars PE=1 SV=2	0.0260613	0.17021			Sirt3	NAD-dependent protein deacetylase OS=Rattus norvegicus OX=10116 GN=Sirt3 PE=1 SV=1	0.0128851	-0.428833
Eif2s1	Eukaryotic translation initiation factor 2 subunit 1 OS=Rattus norvegicus OX=10116 GN=Eif2s1 PE=1 SV=2	0.0251352	0.171676			Dpep1	Dipeptidase 1 OS=Rattus norvegicus OX=10116 GN=Dpep1 PE=2 SV=2	0.00755804	-0.427667
Ppp1cb	Serine/threonine-protein phosphatase PP1-beta catalytic subunit OS=Rattus norvegicus OX=10116 GN=Ppp1cb PE=1 SV=3	0.0272564	0.173454			Atp5pf	ATP synthase-coupling factor 6, mitochondrial OS=Rattus norvegicus OX=10116 GN=Atp5pf PE=1 SV=1	0.00105935	-0.427
Hectd1	HECT domain E3 ubiquitin protein ligase 1 OS=Rattus norvegicus OX=10116 GN=Hectd1 PE=1 SV=3	0.0425247	0.173951			Ndufa13	NADH:ubiquinone oxidoreductase subunit A13 OS=Rattus norvegicus OX=10116 GN=Ndufa13 PE=1 SV=1	0.00159088	-0.426
Sri	LOC683667 protein OS=Rattus norvegicus OX=10116 GN=Sri PE=1 SV=1	0.0398122	0.174573			Apoo	MICOS complex subunit OS=Rattus norvegicus OX=10116 GN=Apoo PE=1 SV=2	0.0169885	-0.425334
Uba6	Similar to RIKEN cDNA 5730469D23 (Predicted) OS=Rattus norvegicus OX=10116 GN=Uba6 PE=1 SV=1	0.0360455	0.176565			Adprh	[Protein ADP-ribosylarginine] hydrolase OS=Rattus norvegicus OX=10116 GN=Adprh PE=1 SV=2	0.0038555	-0.424667
Psmd4	Antisecretory factor OS=Rattus norvegicus OX=10116 GN=Psmd4 PE=1 SV=1	0.0455217	0.177836			Egln1	Egl nine homolog 1 (Fragment) OS=Rattus norvegicus OX=10116 GN=Egln1 PE=2 SV=2	0.0197101	-0.424
Ubap2l	RCG62582, isoform CRA_c OS=Rattus norvegicus OX=10116 GN=Ubap2l PE=1 SV=1	0.0207953	0.179791			Popdc2	Popeye domain-containing 2 OS=Rattus norvegicus OX=10116 GN=Popdc2 PE=1 SV=1	0.0386328	-0.423333
Sbds	Ribosome maturation protein SBDS OS=Rattus norvegicus OX=10116 GN=Sbds PE=2 SV=1	0.0225252	0.180319			Mt-atp8	ATP synthase protein 8 OS=Rattus norvegicus OX=10116 GN=Mt-atp8 PE=1 SV=2	0.0074492	-0.422166
Rps19,Rps19l2	Ribosomal protein S19-like2 OS=Rattus norvegicus OX=10116 GN=Rps19l2 PE=4 SV=1	0.00361283	0.180388			Slc2a4	Solute carrier family 2, facilitated glucose transporter member 4 OS=Rattus norvegicus OX=10116 GN=Slc2a4 PE=1 SV=1	0.00129537	-0.422
Ahnak	AHNAK nucleoprotein OS=Rattus norvegicus OX=10116 GN=Ahnak PE=1 SV=1	0.0447109	0.181151			Phb	Prohibitin OS=Rattus norvegicus OX=10116 GN=Phb PE=1 SV=1	0.00137306	-0.4215
Trim55	Tripartite motif-containing protein 55 OS=Rattus norvegicus OX=10116 GN=Trim55 PE=1 SV=1	0.0423433	0.181796			Ndufs7	NADH dehydrogenase (Ubiquinone) Fe-S protein 7 OS=Rattus norvegicus OX=10116 GN=Ndufs7 PE=1 SV=1	0.00282359	-0.4215
Nsf	Vesicle-fusing ATPase OS=Rattus norvegicus OX=10116 GN=Nsf PE=1 SV=1	0.0161757	0.18273			Atpaf1	ATP synthase mitochondrial F1 complex assembly factor 1 OS=Rattus norvegicus OX=10116 GN=Atpaf1 PE=1 SV=1	0.00263282	-0.420333
Bag3	Bcl2-associated athanogene 3 OS=Rattus norvegicus OX=10116 GN=Bag3 PE=1 SV=1	0.0304079	0.188057			Fahd2	Fumarylacetoacetate hydrolase domain-containing protein 2 OS=Rattus norvegicus OX=10116 GN=Fahd2 PE=1 SV=1	0.000556399	-0.42
Uba5	Ubiquitin-like modifier-activating enzyme 5 OS=Rattus norvegicus OX=10116 GN=Uba5 PE=1 SV=1	0.00128584	0.188265			Oxnad1	Oxidoreductase NAD-binding domain containing 1 (Predicted), isoform CRA_a OS=Rattus norvegicus OX=10116 GN=Oxnad1 PE=1 SV=1	0.000990512	-0.42
Ubxn1	UBX domain-containing protein 1 OS=Rattus norvegicus OX=10116 GN=Ubxn1 PE=3 SV=2	0.00848036	0.189044			Plin2	Perilipin OS=Rattus norvegicus OX=10116 GN=Plin2 PE=1 SV=1	0.000133985	-0.419333
Tmod1	Tropomodulin-1 OS=Rattus norvegicus OX=10116 GN=Tmod1 PE=1 SV=1	0.0202525	0.189253			Sdha	Succinate dehydrogenase [ubiquinone] flavoprotein subunit, mitochondrial OS=Rattus norvegicus OX=10116 GN=Sdha PE=1 SV=1	0.00108665	-0.4185
Eef1d	Elongation factor 1-delta OS=Rattus norvegicus OX=10116 GN=Eef1d PE=1 SV=2	0.0487629	0.190099			Mrpl46	39S ribosomal protein L46, mitochondrial OS=Rattus norvegicus OX=10116 GN=Mrpl46 PE=2 SV=1	0.00214892	-0.418333
Atp6v1a	ATPase H+-transporting V1 subunit A OS=Rattus norvegicus OX=10116 GN=Atp6v1a PE=1 SV=1	0.0172525	0.190912			Atp5mf	ATP synthase subunit f, mitochondrial OS=Rattus norvegicus OX=10116 GN=Atp5mf PE=1 SV=1	0.000601152	-0.417833
Ddx1	ATP-dependent RNA helicase DDX1 OS=Rattus norvegicus OX=10116 GN=Ddx1 PE=1 SV=1	0.0192083	0.192177			Txnrd2	Thioredoxin reductase 2, isoform CRA_a OS=Rattus norvegicus OX=10116 GN=Txnrd2 PE=1 SV=1	0.0301541	-0.417833
Lama4	Laminin subunit alpha 4 OS=Rattus norvegicus OX=10116 GN=Lama4 PE=1 SV=3	0.0434662	0.192917			Got2	Aspartate aminotransferase, mitochondrial OS=Rattus norvegicus OX=10116 GN=Got2 PE=1 SV=2	0.00142766	-0.417667
Psma6	Proteasome subunit alpha type-6 OS=Rattus norvegicus OX=10116 GN=Psma6 PE=1 SV=1	0.0110317	0.194793			Mrpl13	Mitochondrial ribosomal protein L13 OS=Rattus norvegicus OX=10116 GN=Mrpl13 PE=1 SV=1	0.000619719	-0.416667
Pxdn	Peroxidasin OS=Rattus norvegicus OX=10116 GN=Pxdn PE=4 SV=1	0.0471131	0.196276			Xpnpep2	Xaa-Pro aminopeptidase 2 OS=Rattus norvegicus OX=10116 GN=Xpnpep2 PE=1 SV=1	0.0270238	-0.415
Akr1c15	Aldo-keto reductase family 1 member C15 OS=Rattus norvegicus OX=10116 GN=Akr1c15 PE=1 SV=1	0.0210194	0.197042			Fn3k	Fructosamine 3 kinase OS=Rattus norvegicus OX=10116 GN=Fn3k PE=4 SV=2	0.0247371	-0.413667
Cand2	Cullin-associated NEDD8-dissociated protein 2 OS=Rattus norvegicus OX=10116 GN=Cand2 PE=4 SV=1	0.0150659	0.1984			Ndufa9	NADH dehydrogenase [ubiquinone] 1 alpha subcomplex subunit 9, mitochondrial OS=Rattus norvegicus OX=10116 GN=Ndufa9 PE=1 SV=2	0.00265509	-0.413333
Atp6v1b2	V-type proton ATPase subunit B, brain isoform OS=Rattus norvegicus OX=10116 GN=Atp6v1b2 PE=1 SV=1	0.0151882	0.198402			Pccb	(collapsed)	0.027155	-0.413
Eif3j	Eukaryotic translation initiation factor 3 subunit J OS=Rattus norvegicus OX=10116 GN=Eif3j PE=1 SV=1	0.0325497	0.19915			L3hypdh	Similar to RIKEN cDNA 2810055F11 (Predicted) OS=Rattus norvegicus OX=10116 GN=L3hypdh PE=1 SV=1	0.00327823	-0.412834
Inpp5a	Inositol polyphosphate-5-phosphatase A OS=Rattus norvegicus OX=10116 GN=Inpp5a PE=1 SV=1	0.00428515	0.199341			Ndufs4	NADH dehydrogenase [ubiquinone] iron-sulfur protein 4, mitochondrial OS=Rattus norvegicus OX=10116 GN=Ndufs4 PE=1 SV=1	0.000666588	-0.412333
Myl6	Myosin light polypeptide 6 OS=Rattus norvegicus OX=10116 GN=Myl6 PE=1 SV=1	0.0307892	0.200809			Ndufa8	NADH dehydrogenase [ubiquinone] 1 alpha subcomplex subunit 8 OS=Rattus norvegicus OX=10116 GN=Ndufa8 PE=1 SV=1	0.00806773	-0.412
Msn	Moesin OS=Rattus norvegicus OX=10116 GN=Msn PE=1 SV=1	0.0324101	0.201146			Serpina4	Serine (Or cysteine) proteinase inhibitor, clade A (Alpha-1 antiproteinase, antitrypsin), member 4 OS=Rattus norvegicus OX=10116 GN=Serpina4 PE=1 SV=1	0.0141556	-0.412
Nedd4	E3 ubiquitin-protein ligase OS=Rattus norvegicus OX=10116 GN=Nedd4 PE=1 SV=1	0.0146658	0.204878			Fabp4	Fatty acid-binding protein, adipocyte OS=Rattus norvegicus OX=10116 GN=Fabp4 PE=1 SV=1	0.00194035	-0.411333
St13	Hsc70-interacting protein OS=Rattus norvegicus OX=10116 GN=St13 PE=1 SV=1	0.0390652	0.206621			Grpel1	GrpE protein homolog OS=Rattus norvegicus OX=10116 GN=Grpel1 PE=1 SV=1	0.00340633	-0.411333
Oga	Protein O-GlcNAcase OS=Rattus norvegicus OX=10116 GN=Oga PE=1 SV=1	0.0476282	0.20728			Mrps21	Mitochondrial ribosomal protein S21 OS=Rattus norvegicus OX=10116 GN=Mrps21 PE=2 SV=1	0.00154135	-0.4105
Rpl15	60S ribosomal protein L15 OS=Rattus norvegicus OX=10116 GN=Rpl15 PE=1 SV=2	0.0462108	0.208957			Vdac3	Voltage-dependent anion-selective channel protein 3 OS=Rattus norvegicus OX=10116 GN=Vdac3 PE=1 SV=1	0.00732448	-0.410333
Dguok	Deoxyguanosine kinase OS=Rattus norvegicus OX=10116 GN=Dguok PE=1 SV=1	0.020449	0.210505			Mrps28	Mitochondrial ribosomal protein S28 OS=Rattus norvegicus OX=10116 GN=Mrps28 PE=1 SV=1	0.000590639	-0.409333
Pdia3	Protein disulfide-isomerase OS=Rattus norvegicus OX=10116 GN=Pdia3 PE=1 SV=1	0.0443355	0.210725			Epm2a	Laforin OS=Rattus norvegicus OX=10116 GN=Epm2a PE=2 SV=2	0.0136923	-0.406167
Actr3	Actin-related protein 3 OS=Rattus norvegicus OX=10116 GN=Actr3 PE=1 SV=1	0.0359554	0.212557			Ndufc2	NADH dehydrogenase [ubiquinone] 1 subunit C2 OS=Rattus norvegicus OX=10116 GN=Ndufc2 PE=1 SV=1	0.00634906	-0.405666
Eea1	Early endosome antigen 1 OS=Rattus norvegicus OX=10116 GN=Eea1 PE=1 SV=1	0.0256325	0.213831			mrpl11	Mitochondrial ribosomal protein L11 OS=Rattus norvegicus OX=10116 GN=mrpl11 PE=1 SV=1	0.00333491	-0.405334
Gpi	Glucose-6-phosphate isomerase OS=Rattus norvegicus OX=10116 GN=Gpi PE=1 SV=1	0.0421739	0.214952			Nhlrc1	E3 ubiquitin-protein ligase NHLRC1 OS=Rattus norvegicus OX=10116 GN=Nhlrc1 PE=2 SV=1	0.017262	-0.405
Akr1a1	Aldo-keto reductase family 1 member A1 OS=Rattus norvegicus OX=10116 GN=Akr1a1 PE=1 SV=2	0.0237986	0.215995			Phb2	Prohibitin OS=Rattus norvegicus OX=10116 GN=Phb2 PE=1 SV=1	0.000428844	-0.403667
Pbxip1	Pre-B-cell leukemia transcription factor-interacting protein 1 OS=Rattus norvegicus OX=10116 GN=Pbxip1 PE=1 SV=1	0.00414723	0.215996			Cox4i1	Cytochrome c oxidase subunit 4 isoform 1, mitochondrial OS=Rattus norvegicus OX=10116 GN=Cox4i1 PE=1 SV=1	5.17146e-05	-0.403666
Dnajc8	DnaJ homolog subfamily C member 8 OS=Rattus norvegicus OX=10116 GN=Dnajc8 PE=1 SV=1	0.0162424	0.216778			Plin4	Perilipin 4 OS=Rattus norvegicus OX=10116 GN=Plin4 PE=4 SV=2	0.0176131	-0.403333
Ranbp1	RAN-binding protein 1 OS=Rattus norvegicus OX=10116 GN=Ranbp1 PE=1 SV=1	0.025279	0.217037			Amacr	Alpha-methylacyl-CoA racemase OS=Rattus norvegicus OX=10116 GN=Amacr PE=1 SV=3	0.00336413	-0.4025
Pdpr	Pyruvate dehydrogenase phosphatase regulatory subunit OS=Rattus norvegicus OX=10116 GN=Pdpr PE=1 SV=1	0.0166918	0.217051			Abca9	ATP-binding cassette subfamily A member 9 OS=Rattus norvegicus OX=10116 GN=Abca9 PE=1 SV=1	0.0272324	-0.402
Stt3a	STT3 oligosaccharyltransferase complex catalytic subunit A OS=Rattus norvegicus OX=10116 GN=Stt3a PE=1 SV=1	0.00134596	0.217334			Fh	Fumarate hydratase, mitochondrial OS=Rattus norvegicus OX=10116 GN=Fh PE=1 SV=2	0.00117262	-0.402
Vps35	Vacuolar protein sorting-associated protein 35 OS=Rattus norvegicus OX=10116 GN=Vps35 PE=1 SV=1	0.00839347	0.223204			Nudt13	Nudix hydrolase 13 OS=Rattus norvegicus OX=10116 GN=Nudt13 PE=1 SV=1	0.0187383	-0.401667
Ubqln4	Ubiquilin 4 OS=Rattus norvegicus OX=10116 GN=Ubqln4 PE=1 SV=1	0.0195013	0.223453			Atp5f1e	ATP synthase subunit epsilon, mitochondrial OS=Rattus norvegicus OX=10116 GN=Atp5f1e PE=1 SV=2	0.00075268	-0.401001
Gpx4	Glutathione peroxidase OS=Rattus norvegicus OX=10116 GN=Gpx4 PE=1 SV=1	0.0364511	0.223506			Mrps33	Mitochondrial ribosomal protein S33 OS=Rattus norvegicus OX=10116 GN=Mrps33 PE=1 SV=1	0.00507453	-0.400333
Eef1g	Elongation factor 1-gamma OS=Rattus norvegicus OX=10116 GN=Eef1g PE=2 SV=3	0.0235692	0.225051			Igbp1	Immunoglobulin-binding protein 1 OS=Rattus norvegicus OX=10116 GN=Igbp1 PE=2 SV=2	0.00167649	-0.4
Rcc1	LOC682908 protein OS=Rattus norvegicus OX=10116 GN=Rcc1 PE=1 SV=1	0.0298022	0.225638			Tmem126a	Transmembrane protein 126A OS=Rattus norvegicus OX=10116 GN=Tmem126a PE=2 SV=1	0.013086	-0.398334
Ppil1	Peptidyl-prolyl cis-trans isomerase OS=Rattus norvegicus OX=10116 GN=Ppil1 PE=1 SV=1	0.0352499	0.226315			Fam210a	Protein FAM210A OS=Rattus norvegicus OX=10116 GN=Fam210a PE=2 SV=1	0.0134673	-0.398334
Cd200	Cd200 molecule OS=Rattus norvegicus OX=10116 GN=Cd200 PE=2 SV=1	0.03509	0.229072			Ndufs2	NADH dehydrogenase [ubiquinone] iron-sulfur protein 2, mitochondrial OS=Rattus norvegicus OX=10116 GN=Ndufs2 PE=1 SV=1	0.00123673	-0.398
Gfer	FAD-linked sulfhydryl oxidase ALR OS=Rattus norvegicus OX=10116 GN=Gfer PE=1 SV=2	0.043062	0.229306			Ndufb11	NADH dehydrogenase (Ubiquinone) 1 beta subcomplex, 11 (Predicted) OS=Rattus norvegicus OX=10116 GN=Ndufb11 PE=1 SV=1	0.0017282	-0.396666
Atp6v1c1	V-type proton ATPase subunit C 1 OS=Rattus norvegicus OX=10116 GN=Atp6v1c1 PE=2 SV=1	0.0381112	0.233202			Slc25a4	ADP/ATP translocase 1 OS=Rattus norvegicus OX=10116 GN=Slc25a4 PE=1 SV=1	0.000488035	-0.395667
Agpat5	1-acylglycerol-3-phosphate O-acyltransferase 5 OS=Rattus norvegicus OX=10116 GN=Agpat5 PE=1 SV=2	0.0130061	0.235484			Mtnd4	NADH-ubiquinone oxidoreductase chain 4 OS=Rattus norvegicus OX=10116 GN=Mtnd4 PE=3 SV=3	0.00603344	-0.393666
Dsp	Desmoplakin OS=Rattus norvegicus OX=10116 GN=Dsp PE=1 SV=1	0.0311528	0.235907			Acacb	Acetyl-CoA carboxylase beta OS=Rattus norvegicus OX=10116 GN=Acacb PE=1 SV=3	0.0139934	-0.3925
Ncln	Nicalin OS=Rattus norvegicus OX=10116 GN=Ncln PE=1 SV=1	0.00282501	0.236257			Cycs	Cytochrome c, somatic OS=Rattus norvegicus OX=10116 GN=Cycs PE=1 SV=2	0.00244659	-0.392167
Bnip3	BCL2-interacting protein 3 OS=Rattus norvegicus OX=10116 GN=Bnip3 PE=1 SV=1	0.0190018	0.236336			Cmbl	Carboxymethylenebutenolidase homolog OS=Rattus norvegicus OX=10116 GN=Cmbl PE=2 SV=1	0.0210788	-0.391667
Pgm3	Phosphoacetylglucosamine mutase OS=Rattus norvegicus OX=10116 GN=Pgm3 PE=1 SV=1	0.001116	0.236694			Cox6b1	Cytochrome c oxidase subunit OS=Rattus norvegicus OX=10116 GN=Cox6b1 PE=1 SV=1	0.00223198	-0.391333
Sec31a	Protein transport protein Sec31A OS=Rattus norvegicus OX=10116 GN=Sec31a PE=1 SV=1	0.0123475	0.238765			Cox17	Cytochrome C oxidase assembly protein COX17 OS=Rattus norvegicus OX=10116 GN=Cox17 PE=1 SV=1	0.0224723	-0.391167
Pgm1	Phosphoglucomutase 1 OS=Rattus norvegicus OX=10116 GN=Pgm1 PE=1 SV=2	0.0203007	0.23946			Naprt	Nicotinate phosphoribosyltransferase OS=Rattus norvegicus OX=10116 GN=Naprt PE=2 SV=1	0.0209046	-0.390334
Cltc	Clathrin heavy chain OS=Rattus norvegicus OX=10116 GN=Cltc PE=1 SV=1	0.0326682	0.240091			Ndufv2	NADH dehydrogenase [ubiquinone] flavoprotein 2, mitochondrial OS=Rattus norvegicus OX=10116 GN=Ndufv2 PE=1 SV=2	0.00188779	-0.390167
Purb	Transcriptional activator protein Pur-beta OS=Rattus norvegicus OX=10116 GN=Purb PE=1 SV=3	0.0147647	0.240175			Prdx3	Peroxiredoxin 3 OS=Rattus norvegicus OX=10116 GN=Prdx3 PE=1 SV=1	0.00170058	-0.39
Jup	Junction plakoglobin OS=Rattus norvegicus OX=10116 GN=Jup PE=1 SV=1	0.00809438	0.240279			RGD1303003	ES1 protein homolog, mitochondrial OS=Rattus norvegicus OX=10116 PE=1 SV=2	0.0125723	-0.389167
Ap2a2	AP-2 complex subunit alpha-2 OS=Rattus norvegicus OX=10116 GN=Ap2a2 PE=1 SV=3	0.0348365	0.242049			Cyth1	Cyth1 protein OS=Rattus norvegicus OX=10116 GN=Cyth1 PE=2 SV=1	0.0061698	-0.388667
Plg	Plasminogen OS=Rattus norvegicus OX=10116 GN=Plg PE=2 SV=2	0.0276438	0.242611			Cnot3	CCR4-NOT transcription complex, subunit 3 OS=Rattus norvegicus OX=10116 GN=Cnot3 PE=1 SV=2	0.0311274	-0.388501
Nars2	Asparaginyl-tRNA synthetase 2, mitochondrial OS=Rattus norvegicus OX=10116 GN=Nars2 PE=1 SV=3	0.0338797	0.242853			Uqcrc2	Cytochrome b-c1 complex subunit 2, mitochondrial OS=Rattus norvegicus OX=10116 GN=Uqcrc2 PE=1 SV=2	0.000672028	-0.3875
Stom	RCG45489, isoform CRA_a OS=Rattus norvegicus OX=10116 GN=Stom PE=1 SV=1	0.0282379	0.242997			Map4	(collapsed)	0.0413296	-0.387167
Abcc9	ATP-binding cassette sub-family C member 9 OS=Rattus norvegicus OX=10116 GN=Abcc9 PE=4 SV=3	0.047193	0.248191			Ddx3	DEAD (Asp-Glu-Ala-Asp) box polypeptide 3 OS=Rattus norvegicus OX=10116 GN=Ddx3 PE=1 SV=1	0.0284761	-0.387
Eif5	Eukaryotic translation initiation factor 5 OS=Rattus norvegicus OX=10116 GN=Eif5 PE=1 SV=1	0.0392991	0.252445			Ndufa4	NDUFA4, mitochondrial complex-associated OS=Rattus norvegicus OX=10116 GN=Ndufa4 PE=1 SV=1	0.0018224	-0.386334
Nt5c2	5'-nucleotidase, cytosolic II OS=Rattus norvegicus OX=10116 GN=Nt5c2 PE=1 SV=3	0.0163105	0.256608			Cox15	COX15 homolog, cytochrome c oxidase assembly protein (Yeast), isoform CRA_a OS=Rattus norvegicus OX=10116 GN=Cox15 PE=1 SV=1	0.0356783	-0.385667
Bzw1	Basic leucine zipper and W2 domain-containing protein 1 OS=Rattus norvegicus OX=10116 GN=Bzw1 PE=1 SV=1	0.0351014	0.258763			Mrpl43	Mitochondrial ribosomal protein L43 OS=Rattus norvegicus OX=10116 GN=Mrpl43 PE=1 SV=3	0.027983	-0.385333
Tln1	RCG55135, isoform CRA_b OS=Rattus norvegicus OX=10116 GN=Tln1 PE=1 SV=1	0.0359463	0.261609			Ptpmt1	Phosphatidylglycerophosphatase and protein-tyrosine phosphatase 1 OS=Rattus norvegicus OX=10116 GN=Ptpmt1 PE=1 SV=1	0.00670348	-0.384334
Ubr4	E3 ubiquitin-protein ligase UBR4 OS=Rattus norvegicus OX=10116 GN=Ubr4 PE=1 SV=2	0.00884778	0.26408			Dnajc19	DnaJ heat shock protein family (Hsp40) member C19 OS=Rattus norvegicus OX=10116 GN=Dnajc19 PE=1 SV=1	0.00785787	-0.383833
Cd34	CD34 antigen (Predicted) OS=Rattus norvegicus OX=10116 GN=Cd34 PE=1 SV=1	0.0188958	0.264594			Usp40	LRRGT00071 OS=Rattus norvegicus OX=10116 GN=Usp40 PE=1 SV=1	0.0156148	-0.383667
Cttn	Cortactin, isoform CRA_c OS=Rattus norvegicus OX=10116 GN=Cttn PE=1 SV=3	0.00498954	0.265801			Mmaa	Metabolism of cobalamin-associated A OS=Rattus norvegicus OX=10116 GN=Mmaa PE=1 SV=1	0.00905415	-0.382833
Ap2m1	AP-2 complex subunit mu OS=Rattus norvegicus OX=10116 GN=Ap2m1 PE=1 SV=1	0.00138821	0.26591			Pcca	(collapsed)	0.0303353	-0.382667
Hip1	Huntingtin interacting protein 1, isoform CRA_a OS=Rattus norvegicus OX=10116 GN=Hip1 PE=1 SV=1	0.00238456	0.267848			Scrn3	Secernin 3 OS=Rattus norvegicus OX=10116 GN=Scrn3 PE=1 SV=1	0.0109081	-0.381
Gyg1	Glycogenin-1 OS=Rattus norvegicus OX=10116 GN=Gyg1 PE=1 SV=1	0.00665618	0.268198			Mrpl15	Mitochondrial ribosomal protein L15 OS=Rattus norvegicus OX=10116 GN=Mrpl15 PE=1 SV=1	0.0365562	-0.380667
Pdap1	28 kDa heat- and acid-stable phosphoprotein OS=Rattus norvegicus OX=10116 GN=Pdap1 PE=1 SV=1	0.0360216	0.269388			Entpd2	Ectonucleoside triphosphate diphosphohydrolase 2 OS=Rattus norvegicus OX=10116 GN=Entpd2 PE=1 SV=1	0.0448711	-0.3805
Obscn	Obscurin, cytoskeletal calmodulin and titin-interacting RhoGEF OS=Rattus norvegicus OX=10116 GN=Obscn PE=1 SV=1	0.0259622	0.269423			Acot13	Acyl-CoA thioesterase 13 OS=Rattus norvegicus OX=10116 GN=Acot13 PE=1 SV=1	0.0143757	-0.379333
Dync1h1	Cytoplasmic dynein 1 heavy chain 1 OS=Rattus norvegicus OX=10116 GN=Dync1h1 PE=1 SV=2	0.0013425	0.271237			Mdh1	Malate dehydrogenase, cytoplasmic OS=Rattus norvegicus OX=10116 GN=Mdh1 PE=1 SV=3	0.00312885	-0.378667
Gnb2	Guanine nucleotide-binding protein G(I)/G(S)/G(T) subunit beta-2 OS=Rattus norvegicus OX=10116 GN=Gnb2 PE=1 SV=4	0.00390219	0.272516			LOC683897	Similar to Protein C6orf203 OS=Rattus norvegicus OX=10116 GN=LOC683897 PE=1 SV=1	0.0120274	-0.376667
Ndrg4	Protein NDRG4 OS=Rattus norvegicus OX=10116 GN=Ndrg4 PE=1 SV=1	0.028776	0.27262			Cox5a	Cytochrome c oxidase subunit 5A, mitochondrial OS=Rattus norvegicus OX=10116 GN=Cox5a PE=1 SV=1	0.00320953	-0.376333
Itgav	Integrin subunit alpha V OS=Rattus norvegicus OX=10116 GN=Itgav PE=1 SV=1	0.0467901	0.274369			Atp1a1	Sodium/potassium-transporting ATPase subunit alpha-1 OS=Rattus norvegicus OX=10116 GN=Atp1a1 PE=1 SV=1	0.00139066	-0.374834
Gspt1	Eukaryotic peptide chain release factor GTP-binding subunit ERF3B-like OS=Rattus norvegicus OX=10116 GN=Gspt1 PE=1 SV=1	0.0015443	0.275568			Col4a5	Collagen type IV alpha 5 chain OS=Rattus norvegicus OX=10116 GN=Col4a5 PE=4 SV=3	0.0150905	-0.374667
Pa2g4	Proliferation-associated protein 2G4 OS=Rattus norvegicus OX=10116 GN=Pa2g4 PE=1 SV=1	0.0105492	0.276511			Cpt1b	Carnitine O-palmitoyltransferase 1, muscle isoform OS=Rattus norvegicus OX=10116 GN=Cpt1b PE=1 SV=1	0.00151482	-0.372833
Dync1li1	Dynein light intermediate chain OS=Rattus norvegicus OX=10116 GN=Dync1li1 PE=1 SV=1	0.0170743	0.278283			Mrpl47	Mitochondrial ribosomal protein L47 OS=Rattus norvegicus OX=10116 GN=Mrpl47 PE=1 SV=1	0.0155146	-0.372667
Crip1	Cysteine-rich protein 1 OS=Rattus norvegicus OX=10116 GN=Crip1 PE=1 SV=2	0.0351066	0.278551			Slc25a11	Mitochondrial 2-oxoglutarate/malate carrier protein OS=Rattus norvegicus OX=10116 GN=Slc25a11 PE=1 SV=1	0.00937919	-0.372667
G6pdx	Glucose-6-phosphate 1-dehydrogenase OS=Rattus norvegicus OX=10116 GN=G6pdx PE=1 SV=3	0.0125686	0.278745			Hibch	3-hydroxyisobutyryl-CoA hydrolase, mitochondrial OS=Rattus norvegicus OX=10116 GN=Hibch PE=1 SV=2	0.0104421	-0.371333
Lpp	Lipoma-preferred partner homolog OS=Rattus norvegicus OX=10116 GN=Lpp PE=1 SV=1	0.04481	0.279501			Kcnj11	ATP-sensitive inward rectifier potassium channel 11 OS=Rattus norvegicus OX=10116 GN=Kcnj11 PE=1 SV=1	0.047797	-0.369
Etf1	Eukaryotic peptide chain release factor subunit 1 OS=Rattus norvegicus OX=10116 GN=Etf1 PE=2 SV=3	0.0337042	0.279544			Acyp2	Acylphosphatase-2 OS=Rattus norvegicus OX=10116 GN=Acyp2 PE=1 SV=2	0.00271215	-0.368667
Cyp27a1	RCG24013, isoform CRA_a OS=Rattus norvegicus OX=10116 GN=Cyp27a1 PE=1 SV=1	0.0135165	0.2807			Synj2bp	Synaptojanin-2-binding protein OS=Rattus norvegicus OX=10116 GN=Synj2bp PE=1 SV=2	0.000654135	-0.368
Arcn1	Coatomer subunit delta OS=Rattus norvegicus OX=10116 GN=Arcn1 PE=2 SV=1	0.00201663	0.281922			Slc27a1	Long-chain fatty acid transport protein 1 OS=Rattus norvegicus OX=10116 GN=Slc27a1 PE=1 SV=1	0.0161428	-0.367333
Dync1i2	Cytoplasmic dynein 1 intermediate chain 2 OS=Rattus norvegicus OX=10116 GN=Dync1i2 PE=1 SV=1	0.00622969	0.282797			Idh2	Isocitrate dehydrogenase [NADP], mitochondrial OS=Rattus norvegicus OX=10116 GN=Idh2 PE=1 SV=2	0.00433448	-0.366667
Cops8	COP9 signalosome complex subunit 8 OS=Rattus norvegicus OX=10116 GN=Cops8 PE=2 SV=1	0.0391328	0.283401			Ndufc1	NADH:ubiquinone oxidoreductase subunit C1 OS=Rattus norvegicus OX=10116 GN=Ndufc1 PE=1 SV=1	0.0018725	-0.366166
Lamb2	Laminin subunit beta-2 OS=Rattus norvegicus OX=10116 GN=Lamb2 PE=1 SV=1	0.00933773	0.285938			Acss3	Acyl-CoA synthetase short-chain family member 3, mitochondrial OS=Rattus norvegicus OX=10116 GN=Acss3 PE=1 SV=1	0.00747241	-0.366001
Uso1	General vesicular transport factor p115 OS=Rattus norvegicus OX=10116 GN=Uso1 PE=1 SV=1	0.0139717	0.286586			Atp5me	ATP synthase subunit e, mitochondrial OS=Rattus norvegicus OX=10116 GN=Atp5me PE=1 SV=3	0.00701903	-0.365666
Cfl2	Cofilin 2 OS=Rattus norvegicus OX=10116 GN=Cfl2 PE=1 SV=1	0.039827	0.286824			Slc25a12	Solute carrier family 25 member 12 OS=Rattus norvegicus OX=10116 GN=Slc25a12 PE=1 SV=3	0.00333735	-0.365
Ctsa	Carboxypeptidase OS=Rattus norvegicus OX=10116 GN=Ctsa PE=1 SV=1	0.00114551	0.287785			Chchd7	Coiled-coil-helix-coiled-coil-helix domain-containing 7 OS=Rattus norvegicus OX=10116 GN=Chchd7 PE=1 SV=2	0.0111122	-0.364667
Gmfb	Glia maturation factor beta OS=Rattus norvegicus OX=10116 GN=Gmfb PE=1 SV=2	0.00343924	0.288024			Hibadh	3-hydroxyisobutyrate dehydrogenase, mitochondrial OS=Rattus norvegicus OX=10116 GN=Hibadh PE=1 SV=3	0.0159538	-0.363667
Cltb	Clathrin light chain B OS=Rattus norvegicus OX=10116 GN=Cltb PE=1 SV=1	0.0430156	0.289261			Mrps22	Mitochondrial ribosomal protein S22 OS=Rattus norvegicus OX=10116 GN=Mrps22 PE=1 SV=1	0.000890612	-0.362333
Dctn1	Dynactin subunit 1 OS=Rattus norvegicus OX=10116 GN=Dctn1 PE=1 SV=1	0.0166086	0.289691			Snta1	Snta1 protein OS=Rattus norvegicus OX=10116 GN=Snta1 PE=1 SV=1	0.0115324	-0.36
Pgm2	Pgm2 protein OS=Rattus norvegicus OX=10116 GN=Pgm2 PE=1 SV=2	0.019259	0.290778			Uqcrb	Cytochrome b-c1 complex subunit 7 OS=Rattus norvegicus OX=10116 GN=Uqcrb PE=1 SV=1	0.00164293	-0.357667
Dpp3	Dipeptidyl peptidase 3 OS=Rattus norvegicus OX=10116 GN=Dpp3 PE=1 SV=2	0.011395	0.292151			Mpst	3-mercaptopyruvate sulfurtransferase OS=Rattus norvegicus OX=10116 GN=Mpst PE=1 SV=3	0.00127598	-0.357
Eif3f	Eukaryotic translation initiation factor 3 subunit F OS=Rattus norvegicus OX=10116 GN=Eif3f PE=1 SV=3	0.0226371	0.292398			Gatb	Glutamyl-tRNA(Gln) amidotransferase subunit B, mitochondrial OS=Rattus norvegicus OX=10116 GN=Gatb PE=1 SV=1	0.0318844	-0.356333
Ldb3	LIM domain-binding 3 OS=Rattus norvegicus OX=10116 GN=Ldb3 PE=1 SV=1	0.0283458	0.2953			Tomm5	RCG54790, isoform CRA_c OS=Rattus norvegicus OX=10116 GN=Tomm5 PE=1 SV=1	0.000467009	-0.355666
Rrbp1	Ribosome-binding protein 1 OS=Rattus norvegicus OX=10116 GN=Rrbp1 PE=1 SV=3	0.0382245	0.29536			Sult1a1	Sulfotransferase 1A1 OS=Rattus norvegicus OX=10116 GN=Sult1a1 PE=1 SV=1	0.0137039	-0.3555
Ap2a1	AP-2 complex subunit alpha OS=Rattus norvegicus OX=10116 GN=Ap2a1 PE=1 SV=1	0.00753952	0.295432			Chchd3	MICOS complex subunit OS=Rattus norvegicus OX=10116 GN=Chchd3 PE=1 SV=1	0.00336023	-0.354833
Cdh2	Cadherin-2 OS=Rattus norvegicus OX=10116 GN=Cdh2 PE=1 SV=1	0.02438	0.295882			Ogdhl	Oxoglutarate dehydrogenase-like OS=Rattus norvegicus OX=10116 GN=Ogdhl PE=1 SV=2	0.0426823	-0.354333
Impa1	Inositol-1-monophosphatase OS=Rattus norvegicus OX=10116 GN=Impa1 PE=1 SV=1	0.0398332	0.296005			Sntb1	Syntrophin, basic 1 (Predicted) OS=Rattus norvegicus OX=10116 GN=Sntb1 PE=1 SV=1	0.0382947	-0.353667
Cand1	Cullin-associated NEDD8-dissociated protein 1 OS=Rattus norvegicus OX=10116 GN=Cand1 PE=1 SV=1	0.00724958	0.296619			Cyc1	Cytochrome c-1 OS=Rattus norvegicus OX=10116 GN=Cyc1 PE=1 SV=3	0.000637824	-0.3535
Stxbp1	Syntaxin-binding protein 1 OS=Rattus norvegicus OX=10116 GN=Stxbp1 PE=1 SV=1	0.00595347	0.296694			Casq2	Calsequestrin OS=Rattus norvegicus OX=10116 GN=Casq2 PE=1 SV=2	0.0197026	-0.353
Dhrs7	Dehydrogenase/reductase 7 OS=Rattus norvegicus OX=10116 GN=Dhrs7 PE=1 SV=3	0.0440659	0.296804			Atp5f1d	ATP synthase subunit delta, mitochondrial OS=Rattus norvegicus OX=10116 GN=Atp5f1d PE=1 SV=1	0.0123984	-0.352
Myo18a	Myosin XVIIIa OS=Rattus norvegicus OX=10116 GN=Myo18a PE=1 SV=1	0.0256507	0.297018			Mccc2	Methylcrotonoyl-CoA carboxylase beta chain, mitochondrial OS=Rattus norvegicus OX=10116 GN=Mccc2 PE=2 SV=1	0.0481303	-0.351333
Ppih	Peptidyl-prolyl cis-trans isomerase OS=Rattus norvegicus OX=10116 GN=Ppih PE=1 SV=2	0.0432668	0.297331			Armt1	Damage-control phosphatase ARMT1 OS=Rattus norvegicus OX=10116 GN=Armt1 PE=1 SV=1	0.000739336	-0.349667
Cdv3	Protein CDV3 homolog OS=Rattus norvegicus OX=10116 GN=Cdv3 PE=1 SV=1	0.0332597	0.298679			Tecrl	Steroid 5 alpha-reductase 2-like 2 (Predicted), isoform CRA_b OS=Rattus norvegicus OX=10116 GN=Tecrl PE=4 SV=1	0.0200779	-0.349333
Tpm4	Tropomyosin alpha-4 chain OS=Rattus norvegicus OX=10116 GN=Tpm4 PE=1 SV=3	0.0028078	0.304338			Cox7a2	Cytochrome c oxidase subunit 7A2, mitochondrial OS=Rattus norvegicus OX=10116 GN=Cox7a2 PE=1 SV=1	0.00017952	-0.3485
Bpnt1	3'(2'),5'-bisphosphate nucleotidase 1 OS=Rattus norvegicus OX=10116 GN=Bpnt1 PE=1 SV=1	0.0181706	0.304413			Acss2	Acyl-CoA synthetase short-chain family member 2 OS=Rattus norvegicus OX=10116 GN=Acss2 PE=1 SV=1	0.00202691	-0.348333
Snx27	Sorting nexin family member 27, isoform CRA_b OS=Rattus norvegicus OX=10116 GN=Snx27 PE=1 SV=3	0.0452618	0.305209			Lyrm9	LYR motif-containing protein 9 OS=Rattus norvegicus OX=10116 GN=Lyrm9 PE=3 SV=1	0.0132845	-0.348
Faf2	FAS-associated factor 2 OS=Rattus norvegicus OX=10116 GN=Faf2 PE=1 SV=1	0.0150304	0.305445			Lama2	Laminin subunit alpha 2 OS=Rattus norvegicus OX=10116 GN=Lama2 PE=1 SV=3	0.00375602	-0.347666
Stat3	Signal transducer and activator of transcription 3 OS=Rattus norvegicus OX=10116 GN=Stat3 PE=1 SV=1	0.0117546	0.305575			Oplah	5-oxoprolinase OS=Rattus norvegicus OX=10116 GN=Oplah PE=1 SV=2	0.0281395	-0.347333
Arpc2	Arp2/3 complex 34 kDa subunit OS=Rattus norvegicus OX=10116 GN=Arpc2 PE=1 SV=1	0.00133284	0.310198			Coq10b	Coenzyme Q-binding protein COQ10 homolog B, mitochondrial OS=Rattus norvegicus OX=10116 GN=Coq10b PE=4 SV=1	0.00280674	-0.344667
Tmed10	Transmembrane emp24 domain-containing protein 10 OS=Rattus norvegicus OX=10116 GN=Tmed10 PE=1 SV=2	0.0485928	0.312876			Cox6a2	Cytochrome c oxidase subunit 6A2, mitochondrial (Fragment) OS=Rattus norvegicus OX=10116 GN=Cox6a2 PE=1 SV=3	0.0151663	-0.343167
Dhrs7b	Dehydrogenase/reductase SDR family member 7B OS=Rattus norvegicus OX=10116 GN=Dhrs7b PE=1 SV=1	0.0319783	0.312891			Fdx2	Ferredoxin 2 OS=Rattus norvegicus OX=10116 GN=Fdx2 PE=1 SV=1	0.00945391	-0.342667
Myl12b	Myosin regulatory light chain 12B OS=Rattus norvegicus OX=10116 GN=Myl12b PE=4 SV=1	0.0355945	0.313888			Pank4	Pantothenate kinase 4 OS=Rattus norvegicus OX=10116 GN=Pank4 PE=1 SV=1	0.00142728	-0.342666
Anxa7	Annexin OS=Rattus norvegicus OX=10116 GN=Anxa7 PE=1 SV=1	0.0396674	0.313931			Isca1	Iron-sulfur cluster assembly 1 homolog, mitochondrial OS=Rattus norvegicus OX=10116 GN=Isca1 PE=2 SV=1	0.00169547	-0.342333
Flna	Filamin A OS=Rattus norvegicus OX=10116 GN=Flna PE=1 SV=1	0.0118472	0.314003			Ttc19	Tetratricopeptide repeat protein 19, mitochondrial OS=Rattus norvegicus OX=10116 GN=Ttc19 PE=3 SV=1	0.00189377	-0.342333
Lclat1	Lysocardiolipin acyltransferase 1 OS=Rattus norvegicus OX=10116 GN=Lclat1 PE=1 SV=1	0.0193248	0.317214			Psme3	Proteaseome (Prosome, macropain) 28 subunit, 3 OS=Rattus norvegicus OX=10116 GN=Psme3 PE=1 SV=1	0.0075359	-0.341
Erp29	Endoplasmic reticulum resident protein 29 OS=Rattus norvegicus OX=10116 GN=Erp29 PE=1 SV=2	0.0317929	0.318475			Tuba8	Tubulin alpha-8 chain OS=Rattus norvegicus OX=10116 GN=Tuba8 PE=2 SV=1	0.00569877	-0.340666
LOC100909784,Lmod2	Leiomodin-2 OS=Rattus norvegicus OX=10116 GN=Lmod2 PE=1 SV=1	0.0025801	0.319309			Nadk2	NAD kinase 2, mitochondrial OS=Rattus norvegicus OX=10116 GN=Nadk2 PE=1 SV=1	0.0395825	-0.34
Prkcd	Protein kinase C delta type OS=Rattus norvegicus OX=10116 GN=Prkcd PE=1 SV=1	0.021318	0.319892			Ttll12	Tubulin tyrosine ligase-like 12 OS=Rattus norvegicus OX=10116 GN=Ttll12 PE=1 SV=1	0.00837914	-0.339333
P4hb	Protein disulfide-isomerase OS=Rattus norvegicus OX=10116 GN=P4hb PE=1 SV=2	0.0297789	0.320305			Mrpl53	Mitochondrial ribosomal protein L53 OS=Rattus norvegicus OX=10116 GN=Mrpl53 PE=1 SV=1	0.00666941	-0.338833
Ccdc93	Coiled-coil domain-containing protein 93 OS=Rattus norvegicus OX=10116 GN=Ccdc93 PE=1 SV=1	0.021965	0.321833			Mfn1	Mitofusin-1 OS=Rattus norvegicus OX=10116 GN=Mfn1 PE=1 SV=1	0.0274571	-0.338333
Gbe1	Glucan (1,4-alpha-), branching enzyme 1 (Fragment) OS=Rattus norvegicus OX=10116 GN=Gbe1 PE=1 SV=1	0.0447163	0.324243			Mthfd1l	Methylenetetrahydrofolate dehydrogenase (NADP+-dependent) 1-like OS=Rattus norvegicus OX=10116 GN=Mthfd1l PE=1 SV=1	0.0202437	-0.337333
Sorbs1	Sorbin and SH3 domain-containing protein 1 OS=Rattus norvegicus OX=10116 GN=Sorbs1 PE=1 SV=1	0.00239677	0.324514			Uqcrc1	Cytochrome b-c1 complex subunit 1, mitochondrial OS=Rattus norvegicus OX=10116 GN=Uqcrc1 PE=1 SV=1	0.00152399	-0.336
Itsn2	Intersectin 2 OS=Rattus norvegicus OX=10116 GN=Itsn2 PE=1 SV=2	0.0400631	0.325232			Gfer	FAD-linked sulfhydryl oxidase ALR OS=Rattus norvegicus OX=10116 GN=Gfer PE=1 SV=2	0.0449367	-0.335833
Mapt	Microtubule-associated protein OS=Rattus norvegicus OX=10116 GN=Mapt PE=1 SV=1	0.020022	0.329248			Kmt2d	5'-AMP-activated protein kinase subunit gamma-1 OS=Rattus norvegicus OX=10116 GN=Kmt2d PE=1 SV=1	0.00917086	-0.334333
Pnp	Purine nucleoside phosphorylase OS=Rattus norvegicus OX=10116 GN=Pnp PE=1 SV=1	0.0146986	0.330234			Akr1b1	Aldo-keto reductase family 1 member B1 OS=Rattus norvegicus OX=10116 GN=Akr1b1 PE=1 SV=3	0.00312898	-0.3335
Dnajb2	DnaJ heat shock protein family (Hsp40) member B2 OS=Rattus norvegicus OX=10116 GN=Dnajb2 PE=1 SV=1	0.00694969	0.330276			Mrps35	Mitochondrial ribosomal protein S35 OS=Rattus norvegicus OX=10116 GN=Mrps35 PE=1 SV=1	0.000863504	-0.331334
Alpk2	Alpha-kinase 2 OS=Rattus norvegicus OX=10116 GN=Alpk2 PE=4 SV=3	0.0120848	0.330627			Pcid2	PCI domain-containing 2 OS=Rattus norvegicus OX=10116 GN=Pcid2 PE=1 SV=2	0.0193416	-0.331333
Psap	Prosaposin OS=Rattus norvegicus OX=10116 GN=Psap PE=1 SV=2	0.0191581	0.330673			Mtco2	Cytochrome c oxidase subunit 2 OS=Rattus norvegicus OX=10116 GN=Mtco2 PE=1 SV=3	0.000223333	-0.330833
Adrm1	Proteasomal ubiquitin receptor ADRM1 OS=Rattus norvegicus OX=10116 GN=Adrm1 PE=1 SV=2	0.000919716	0.332632			Rpl3l	Ribosomal protein L3-like OS=Rattus norvegicus OX=10116 GN=Rpl3l PE=3 SV=2	0.0184762	-0.329667
Tsg101	Tumor susceptibility gene 101 protein OS=Rattus norvegicus OX=10116 GN=Tsg101 PE=1 SV=1	0.0143752	0.332889			Uqcrfs1	Cytochrome b-c1 complex subunit Rieske, mitochondrial OS=Rattus norvegicus OX=10116 GN=Uqcrfs1 PE=1 SV=2	0.0164341	-0.329334
Ahcy	Adenosylhomocysteinase OS=Rattus norvegicus OX=10116 GN=Ahcy PE=1 SV=3	0.00738673	0.33361			Mcee	Methylmalonyl CoA epimerase OS=Rattus norvegicus OX=10116 GN=Mcee PE=1 SV=1	0.0314935	-0.329167
Pgm5	Phosphoglucomutase 5 OS=Rattus norvegicus OX=10116 GN=Pgm5 PE=1 SV=3	0.0435031	0.339609			Ogdh	2-oxoglutarate dehydrogenase, mitochondrial OS=Rattus norvegicus OX=10116 GN=Ogdh PE=1 SV=1	0.000368678	-0.328667
Pdlim1	PDZ and LIM domain protein 1 OS=Rattus norvegicus OX=10116 GN=Pdlim1 PE=1 SV=4	0.0168172	0.342301			Atp5po	ATP synthase subunit O, mitochondrial OS=Rattus norvegicus OX=10116 GN=Atp5po PE=1 SV=1	0.00278024	-0.328333
Hspb2	Heat shock protein beta-2 OS=Rattus norvegicus OX=10116 GN=Hspb2 PE=3 SV=1	0.0437935	0.342605			Mrpl4	Mitochondrial ribosomal protein L4 OS=Rattus norvegicus OX=10116 GN=Mrpl4 PE=1 SV=1	0.0135327	-0.328333
Tars	Threonyl-tRNA synthetase OS=Rattus norvegicus OX=10116 GN=Tars PE=1 SV=1	0.027517	0.348738			Czib	CXXC motif containing zinc binding protein OS=Rattus norvegicus OX=10116 GN=Czib PE=2 SV=1	0.00893888	-0.327333
Arl1	ADP-ribosylation factor-like protein 1 OS=Rattus norvegicus OX=10116 GN=Arl1 PE=1 SV=1	0.0429169	0.348766			Usp24	Ubiquitin-specific peptidase 24 OS=Rattus norvegicus OX=10116 GN=Usp24 PE=1 SV=2	0.000324706	-0.3265
Ptbp1	Polypyrimidine tract-binding protein 1 OS=Rattus norvegicus OX=10116 GN=Ptbp1 PE=1 SV=1	0.0205121	0.349317			Mrps2	Mitochondrial ribosomal protein S2 OS=Rattus norvegicus OX=10116 GN=Mrps2 PE=1 SV=1	0.0166307	-0.325667
Serpinh1	Serpin H1 OS=Rattus norvegicus OX=10116 GN=Serpinh1 PE=1 SV=1	0.0184551	0.350623			Mdh2	Malate dehydrogenase, mitochondrial OS=Rattus norvegicus OX=10116 GN=Mdh2 PE=1 SV=2	0.00258228	-0.325666
Mapre1	Microtubule-associated protein RP/EB family member 1 OS=Rattus norvegicus OX=10116 GN=Mapre1 PE=1 SV=3	0.0173701	0.351711			Mpc1	Mitochondrial pyruvate carrier 1 OS=Rattus norvegicus OX=10116 GN=Mpc1 PE=3 SV=1	0.0041886	-0.325333
Itih1	Inter-alpha trypsin inhibitor, heavy chain 1 OS=Rattus norvegicus OX=10116 GN=Itih1 PE=1 SV=1	0.010703	0.356788			Atp5mpl	ATP synthase subunit ATP5MPL, mitochondrial OS=Rattus norvegicus OX=10116 GN=Atp5mpl PE=1 SV=1	0.00454552	-0.324668
Mylk	Myosin light chain kinase OS=Rattus norvegicus OX=10116 GN=Mylk PE=1 SV=1	0.0414141	0.360401			Cs	Citrate synthase OS=Rattus norvegicus OX=10116 GN=Cs PE=1 SV=1	0.00138757	-0.324666
Ywhag	14-3-3 protein gamma OS=Rattus norvegicus OX=10116 GN=Ywhag PE=1 SV=2	0.00260661	0.362252			Ociad1	OCIA domain-containing protein 1 OS=Rattus norvegicus OX=10116 GN=Ociad1 PE=1 SV=1	0.0072621	-0.323667
Pfkp	ATP-dependent 6-phosphofructokinase, platelet type OS=Rattus norvegicus OX=10116 GN=Pfkp PE=1 SV=2	0.0362767	0.362276			Rtn4ip1	Reticulon 4-interacting protein 1 OS=Rattus norvegicus OX=10116 GN=Rtn4ip1 PE=1 SV=1	0.0267617	-0.323666
Chmp3	Charged multivesicular body protein 3 OS=Rattus norvegicus OX=10116 GN=Chmp3 PE=1 SV=3	0.00788429	0.365602			Atp5f1a	ATP synthase subunit alpha, mitochondrial OS=Rattus norvegicus OX=10116 GN=Atp5f1a PE=1 SV=2	0.00918234	-0.322666
Cpq	Carboxypeptidase Q OS=Rattus norvegicus OX=10116 GN=Cpq PE=1 SV=1	0.0355464	0.36577			LOC100911516	Coiled-coil-helix-coiled-coil-helix domain-containing protein 2, mitochondrial-like OS=Rattus norvegicus OX=10116 GN=LOC100911516 PE=4 SV=1	0.00347631	-0.322666
Galk2	N-acetylgalactosamine kinase OS=Rattus norvegicus OX=10116 GN=Galk2 PE=2 SV=1	0.0290173	0.367941			Sord	Sorbitol dehydrogenase OS=Rattus norvegicus OX=10116 GN=Sord PE=1 SV=4	0.0107876	-0.322167
Arpc1b	Actin-related protein 2/3 complex subunit 1B OS=Rattus norvegicus OX=10116 GN=Arpc1b PE=1 SV=3	0.0154833	0.368149			Bves	Blood vessel epicardial substance OS=Rattus norvegicus OX=10116 GN=Bves PE=1 SV=2	0.00733601	-0.321667
Ehd1	EH domain-containing protein 1 OS=Rattus norvegicus OX=10116 GN=Ehd1 PE=1 SV=1	0.00959526	0.371637			Tmem109	Transmembrane protein 109 OS=Rattus norvegicus OX=10116 GN=Tmem109 PE=2 SV=1	0.00430444	-0.320833
Cap2	Adenylyl cyclase-associated protein 2 OS=Rattus norvegicus OX=10116 GN=Cap2 PE=1 SV=1	0.0398988	0.374251			Spryd4	SPRY domain-containing protein 4 OS=Rattus norvegicus OX=10116 GN=Spryd4 PE=2 SV=1	0.0403261	-0.32
Mlec	Unc-119 lipid-binding chaperone B OS=Rattus norvegicus OX=10116 GN=Mlec PE=1 SV=1	0.00543343	0.376334			Rnf31	Ring finger protein 31 OS=Rattus norvegicus OX=10116 GN=Rnf31 PE=1 SV=2	0.0177198	-0.319999
Mapre3	Microtubule-associated protein RP/EB family member 3 OS=Rattus norvegicus OX=10116 GN=Mapre3 PE=1 SV=1	0.0382899	0.377188			Phpt1	Phosphohistidine phosphatase 1 OS=Rattus norvegicus OX=10116 GN=Phpt1 PE=1 SV=1	0.00669522	-0.319501
Vps37b	VPS37B subunit of ESCRT-I OS=Rattus norvegicus OX=10116 GN=Vps37b PE=1 SV=1	0.0145055	0.377432			Ndufb6	NADH dehydrogenase (Ubiquinone) 1 beta subcomplex, 6 (Predicted) OS=Rattus norvegicus OX=10116 GN=Ndufb6 PE=1 SV=1	0.000626668	-0.319166
Ipo7	Importin 7 OS=Rattus norvegicus OX=10116 GN=Ipo7 PE=1 SV=1	0.010729	0.381073			Cox5b	Cytochrome c oxidase subunit 5B, mitochondrial OS=Rattus norvegicus OX=10116 GN=Cox5b PE=1 SV=2	0.000109582	-0.319
Cenpe	Centromere protein E OS=Rattus norvegicus OX=10116 GN=Cenpe PE=3 SV=3	0.0354689	0.384888			Hddc3	HD domain containing 3 (Predicted), isoform CRA_b OS=Rattus norvegicus OX=10116 GN=Hddc3 PE=1 SV=1	0.000356656	-0.319
Ppp1r12a	Protein phosphatase 1 regulatory subunit OS=Rattus norvegicus OX=10116 GN=Ppp1r12a PE=1 SV=1	0.032809	0.389674			Oxa1l	OXA1L, mitochondrial inner membrane protein OS=Rattus norvegicus OX=10116 GN=Oxa1l PE=1 SV=1	0.00583834	-0.318833
Glg1	Golgi apparatus protein 1 OS=Rattus norvegicus OX=10116 GN=Glg1 PE=1 SV=1	0.0330163	0.392386			Lactb2	Endoribonuclease LACTB2 OS=Rattus norvegicus OX=10116 GN=Lactb2 PE=2 SV=1	0.00624005	-0.318666
Pcyt2	Ethanolamine-phosphate cytidylyltransferase OS=Rattus norvegicus OX=10116 GN=Pcyt2 PE=1 SV=1	0.0181741	0.392612			Dmac2l	ATP synthase subunit s, mitochondrial OS=Rattus norvegicus OX=10116 GN=Dmac2l PE=2 SV=1	0.038753	-0.318333
Tmem43	Transmembrane protein 43 OS=Rattus norvegicus OX=10116 GN=Tmem43 PE=2 SV=1	0.00271022	0.39272			Sgcd	Sarcoglycan, delta OS=Rattus norvegicus OX=10116 GN=Sgcd PE=4 SV=3	0.00889596	-0.318166
Syncrip	Heterogeneous nuclear ribonucleoprotein Q OS=Rattus norvegicus OX=10116 GN=Syncrip PE=1 SV=2	0.00167492	0.394662			Samm50	Sorting and assembly machinery component 50 homolog OS=Rattus norvegicus OX=10116 GN=Samm50 PE=1 SV=1	0.010554	-0.316833
Svil	Supervillin OS=Rattus norvegicus OX=10116 GN=Svil PE=1 SV=3	0.00901796	0.399082			Esrra	Steroid hormone receptor ERR1 OS=Rattus norvegicus OX=10116 GN=Esrra PE=1 SV=1	0.00173507	-0.316334
Psmd9	26S proteasome non-ATPase regulatory subunit 9 OS=Rattus norvegicus OX=10116 GN=Psmd9 PE=1 SV=1	0.0375555	0.399306			Mrpl22	39S ribosomal protein L22, mitochondrial OS=Rattus norvegicus OX=10116 GN=Mrpl22 PE=1 SV=1	0.0321285	-0.316334
Fblim1	Filamin binding LIM protein 1, isoform CRA_a OS=Rattus norvegicus OX=10116 GN=Fblim1 PE=4 SV=1	0.016592	0.400591			Atp5f1b	ATP synthase subunit beta, mitochondrial OS=Rattus norvegicus OX=10116 GN=Atp5f1b PE=1 SV=2	0.00108445	-0.316333
Slain2	SLAIN motif family, member 2 OS=Rattus norvegicus OX=10116 GN=Slain2 PE=1 SV=1	0.00194334	0.404707			Glud1	Glutamate dehydrogenase 1, mitochondrial OS=Rattus norvegicus OX=10116 GN=Glud1 PE=1 SV=2	0.0150597	-0.316333
Actn4	Alpha-actinin-4 OS=Rattus norvegicus OX=10116 GN=Actn4 PE=1 SV=1	0.0350917	0.404969			Mdp1	Magnesium-dependent phosphatase 1 OS=Rattus norvegicus OX=10116 GN=Mdp1 PE=1 SV=1	0.0269685	-0.316
Arhgap1	Rho GTPase-activating protein 1 OS=Rattus norvegicus OX=10116 GN=Arhgap1 PE=1 SV=1	0.0367808	0.408094			Dnaja3	DnaJ heat shock protein family (Hsp40) member A3 OS=Rattus norvegicus OX=10116 GN=Dnaja3 PE=1 SV=1	0.0205749	-0.315833
Slk	RCG57812, isoform CRA_b OS=Rattus norvegicus OX=10116 GN=Slk PE=1 SV=1	0.0139742	0.412138			Rbms2	RNA-binding motif, single stranded-interacting protein 2 OS=Rattus norvegicus OX=10116 GN=Rbms2 PE=1 SV=1	0.0106919	-0.315666
Hspb8	Heat shock protein beta-8 OS=Rattus norvegicus OX=10116 GN=Hspb8 PE=1 SV=1	0.0259916	0.417756			Fis1	Mitochondrial fission 1 protein OS=Rattus norvegicus OX=10116 GN=Fis1 PE=1 SV=1	0.0158172	-0.314333
Ero1a	ERO1-like protein alpha OS=Rattus norvegicus OX=10116 GN=Ero1a PE=1 SV=1	0.0262001	0.421049			Ndufb9	NADH dehydrogenase (Ubiquinone) 1 beta subcomplex, 9 OS=Rattus norvegicus OX=10116 GN=Ndufb9 PE=1 SV=1	0.000465506	-0.314
Vcan	Versican core protein (Fragments) OS=Rattus norvegicus OX=10116 GN=Vcan PE=2 SV=2	0.0262623	0.425649			Mb	Myoglobin OS=Rattus norvegicus OX=10116 GN=Mb PE=1 SV=3	0.0365024	-0.313
Klhl41	Kelch-like protein 41 OS=Rattus norvegicus OX=10116 GN=Klhl41 PE=1 SV=1	0.00569361	0.432333			Timm50	Mitochondrial import inner membrane translocase subunit TIM50 OS=Rattus norvegicus OX=10116 GN=Timm50 PE=1 SV=2	0.00574091	-0.3125
Sfxn3	Sidoreflexin OS=Rattus norvegicus OX=10116 GN=Sfxn3 PE=1 SV=1	0.0042355	0.433411			Sod2	Superoxide dismutase [Mn], mitochondrial OS=Rattus norvegicus OX=10116 GN=Sod2 PE=1 SV=2	0.0166482	-0.312
Pls3	Plastin 3 (T-isoform), isoform CRA_a OS=Rattus norvegicus OX=10116 GN=Pls3 PE=1 SV=2	0.0131149	0.436619			Rilp	Rab interacting lysosomal protein (Predicted) OS=Rattus norvegicus OX=10116 GN=Rilp PE=1 SV=2	0.0111608	-0.31
Picalm	Phosphatidylinositol binding clathrin assembly protein, isoform CRA_a OS=Rattus norvegicus OX=10116 GN=Picalm PE=1 SV=1	0.0163319	0.439702			Hmga1	High mobility group protein HMG-I/HMG-Y OS=Rattus norvegicus OX=10116 GN=Hmga1 PE=1 SV=3	0.015701	-0.309333
Anxa1	Annexin A1 OS=Rattus norvegicus OX=10116 GN=Anxa1 PE=1 SV=2	0.0193161	0.444975			Anxa11	Annexin OS=Rattus norvegicus OX=10116 GN=Anxa11 PE=1 SV=1	0.00597966	-0.308667
Hspb6	Heat shock protein beta-6 OS=Rattus norvegicus OX=10116 GN=Hspb6 PE=1 SV=1	0.0294743	0.449238			Fam234a	Protein FAM234A OS=Rattus norvegicus OX=10116 GN=Fam234a PE=1 SV=1	0.00412379	-0.3085
Usp9x	Ubiquitin-specific peptidase 9, X-linked OS=Rattus norvegicus OX=10116 GN=Usp9x PE=1 SV=1	0.00551097	0.454636			Nmnat3	Nicotinamide-nucleotide adenylyltransferase OS=Rattus norvegicus OX=10116 GN=Nmnat3 PE=1 SV=1	0.000455205	-0.308333
Kif1b	6-phosphogluconate dehydrogenase, decarboxylating OS=Rattus norvegicus OX=10116 GN=Kif1b PE=1 SV=1	0.0112238	0.462852			Dnajc28	DnaJ (Hsp40) homolog, subfamily C, member 28 OS=Rattus norvegicus OX=10116 GN=Dnajc28 PE=2 SV=1	0.0139207	-0.308
Actn1	Actn1 protein OS=Rattus norvegicus OX=10116 GN=Actn1 PE=1 SV=1	0.0256217	0.471738			Mrpl50	Mitochondrial ribosomal protein L50 OS=Rattus norvegicus OX=10116 GN=Mrpl50 PE=1 SV=1	0.0425451	-0.307334
Scpep1	Retinoid-inducible serine carboxypeptidase OS=Rattus norvegicus OX=10116 GN=Scpep1 PE=2 SV=1	0.01258	0.47596			Pmm2	Phosphomannomutase OS=Rattus norvegicus OX=10116 GN=Pmm2 PE=1 SV=1	0.0209903	-0.307333
Oxct1	Succinyl-CoA:3-ketoacid coenzyme A transferase 1, mitochondrial OS=Rattus norvegicus OX=10116 GN=Oxct1 PE=1 SV=1	0.0128778	0.47777			Ndufb7	NADH dehydrogenase (Ubiquinone) 1 beta subcomplex, 7 (Predicted) OS=Rattus norvegicus OX=10116 GN=Ndufb7 PE=1 SV=1	0.0144045	-0.306833
Nexn	Nexilin OS=Rattus norvegicus OX=10116 GN=Nexn PE=1 SV=1	0.00811102	0.478301			Pam16	Presequence translocase-associated motor 16 OS=Rattus norvegicus OX=10116 GN=Pam16 PE=1 SV=1	0.0119524	-0.306166
Ywhaq	14-3-3 protein theta OS=Rattus norvegicus OX=10116 GN=Ywhaq PE=1 SV=1	0.0261858	0.480659			Mrps17	Mitochondrial ribosomal protein S17 OS=Rattus norvegicus OX=10116 GN=Mrps17 PE=1 SV=1	0.0125236	-0.304833
Fbln1	Fibulin-1 OS=Rattus norvegicus OX=10116 GN=Fbln1 PE=1 SV=1	0.0174719	0.483525			Timm22	Mitochondrial import inner membrane translocase subunit Tim22 OS=Rattus norvegicus OX=10116 GN=Timm22 PE=2 SV=2	0.0107927	-0.304501
Nisch	Nischarin OS=Rattus norvegicus OX=10116 GN=Nisch PE=2 SV=2	0.0191514	0.491094			Rtn2	Reticulon OS=Rattus norvegicus OX=10116 GN=Rtn2 PE=1 SV=1	0.0420175	-0.304333
Hebp1	Hebp1 protein OS=Rattus norvegicus OX=10116 GN=Hebp1 PE=1 SV=1	0.020267	0.493483			Mrpl23	39S ribosomal protein L23, mitochondrial OS=Rattus norvegicus OX=10116 GN=Mrpl23 PE=2 SV=1	0.0330691	-0.304333
Hspb7	Heat shock 27kD protein family, member 7 (Cardiovascular) OS=Rattus norvegicus OX=10116 GN=Hspb7 PE=2 SV=1	0.00905262	0.500189			Lamb1	Laminin subunit beta 1 OS=Rattus norvegicus OX=10116 GN=Lamb1 PE=1 SV=3	0.00142538	-0.304
Hip1r	Huntingtin-interacting protein 1-related OS=Rattus norvegicus OX=10116 GN=Hip1r PE=1 SV=1	0.0175072	0.502701			Chd1	Chromodomain helicase DNA-binding protein 1 OS=Rattus norvegicus OX=10116 GN=Chd1 PE=1 SV=3	0.0291274	-0.303334
Hspb3	Heat shock 27kDa protein 3 OS=Rattus norvegicus OX=10116 GN=Hspb3 PE=3 SV=1	0.00591359	0.505489			Coa3	Cytochrome C oxidase assembly factor 3 OS=Rattus norvegicus OX=10116 GN=Coa3 PE=1 SV=1	0.0275896	-0.303333
Cygb	Cytoglobin OS=Rattus norvegicus OX=10116 GN=Cygb PE=1 SV=1	0.0454804	0.505555			Yars2	Tyrosine--tRNA ligase, mitochondrial OS=Rattus norvegicus OX=10116 GN=Yars2 PE=2 SV=1	0.00186311	-0.302667
Rpl3	60S ribosomal protein L3 OS=Rattus norvegicus OX=10116 GN=Rpl3 PE=1 SV=3	0.0253425	0.505761			Mapk11	Mitogen-activated protein kinase OS=Rattus norvegicus OX=10116 GN=Mapk11 PE=4 SV=1	0.0146777	-0.301667
Lama5	Laminin subunit alpha 5 OS=Rattus norvegicus OX=10116 GN=Lama5 PE=1 SV=2	0.0422412	0.506125			Sh3glb2	Endophilin-B2 OS=Rattus norvegicus OX=10116 GN=Sh3glb2 PE=1 SV=1	0.00256285	-0.300834
Pin1	Peptidyl-prolyl cis-trans isomerase OS=Rattus norvegicus OX=10116 GN=Pin1 PE=1 SV=1	0.00269622	0.51251			Sdhaf3	Succinate dehydrogenase assembly factor 3, mitochondrial OS=Rattus norvegicus OX=10116 GN=Sdhaf3 PE=2 SV=2	0.0346812	-0.299333
Alb	(collapsed)	0.0107495	0.518364			Aarsd1	Alanyl-tRNA editing protein Aarsd1 OS=Rattus norvegicus OX=10116 GN=Aarsd1 PE=1 SV=1	0.00159562	-0.299333
Ctps1	CTP synthase OS=Rattus norvegicus OX=10116 GN=Ctps1 PE=1 SV=1	0.0401786	0.521289			Htra2	HtrA serine peptidase 2 OS=Rattus norvegicus OX=10116 GN=Htra2 PE=1 SV=1	0.0455714	-0.298666
Mfge8	Lactadherin OS=Rattus norvegicus OX=10116 GN=Mfge8 PE=1 SV=1	0.00891263	0.522372			Myom2	Myomesin 2 OS=Rattus norvegicus OX=10116 GN=Myom2 PE=1 SV=1	0.00213379	-0.298333
Eef1a1,LOC100360413	Elongation factor 1-alpha OS=Rattus norvegicus OX=10116 GN=LOC100360413 PE=3 SV=1	0.00323504	0.529738			Mrps30	Mitochondrial ribosomal protein S30 OS=Rattus norvegicus OX=10116 GN=Mrps30 PE=1 SV=1	0.00660868	-0.2975
Slmap	Sarcolemmal membrane-associated protein OS=Rattus norvegicus OX=10116 GN=Slmap PE=1 SV=1	0.00128243	0.530321			Hscb	HscB mitochondrial iron-sulfur cluster co-chaperone OS=Rattus norvegicus OX=10116 GN=Hscb PE=1 SV=1	0.0204789	-0.296
Myh10	Myosin, heavy polypeptide 10, non-muscle, isoform CRA_b OS=Rattus norvegicus OX=10116 GN=Myh10 PE=1 SV=1	0.0281149	0.537593			Mrps7	28S ribosomal protein S7, mitochondrial OS=Rattus norvegicus OX=10116 GN=Mrps7 PE=2 SV=2	0.0157472	-0.295333
Wnk1	Serine/threonine-protein kinase WNK1 OS=Rattus norvegicus OX=10116 GN=Wnk1 PE=1 SV=1	5.42036e-05	0.538716			Scn5a	Sodium channel protein OS=Rattus norvegicus OX=10116 GN=Scn5a PE=1 SV=1	0.0399482	-0.294667
Dusp3	Dual specificity protein phosphatase OS=Rattus norvegicus OX=10116 GN=Dusp3 PE=1 SV=1	0.0243527	0.543832			Acot11	Acyl-CoA thioesterase 11 OS=Rattus norvegicus OX=10116 GN=Acot11 PE=4 SV=3	0.0205119	-0.294
Sts	Steroid sulfatase OS=Rattus norvegicus OX=10116 GN=Sts PE=1 SV=1	0.00411044	0.550408			Atp5mg	ATP synthase subunit g, mitochondrial OS=Rattus norvegicus OX=10116 GN=Atp5mg PE=1 SV=2	0.000447944	-0.291666
Ppp1r12c	Protein phosphatase 1 regulatory subunit OS=Rattus norvegicus OX=10116 GN=Ppp1r12c PE=1 SV=1	0.0170412	0.551986			Uqcr10	Ubiquinol-cytochrome c reductase, complex III subunit X OS=Rattus norvegicus OX=10116 GN=Uqcr10 PE=1 SV=1	0.0136012	-0.291333
Slc25a24	RCG29001 OS=Rattus norvegicus OX=10116 GN=Slc25a24 PE=1 SV=1	0.000724221	0.555496			Fars2	Phenylalanine--tRNA ligase, mitochondrial OS=Rattus norvegicus OX=10116 GN=Fars2 PE=2 SV=1	0.045759	-0.290667
Pir	Pirin OS=Rattus norvegicus OX=10116 GN=Pir PE=1 SV=1	0.00095437	0.566794			Mtch2	Mitochondrial carrier 2 OS=Rattus norvegicus OX=10116 GN=Mtch2 PE=1 SV=1	0.0132505	-0.290334
Gpx3	Glutathione peroxidase OS=Rattus norvegicus OX=10116 GN=Gpx3 PE=1 SV=1	0.0273617	0.573051			Oxsm	3-oxoacyl-[acyl-carrier-protein] synthase, mitochondrial OS=Rattus norvegicus OX=10116 GN=Oxsm PE=1 SV=1	0.0352653	-0.289333
Cpn1	Carboxypeptidase N catalytic chain OS=Rattus norvegicus OX=10116 GN=Cpn1 PE=2 SV=1	0.0212917	0.574445			NEWGENE_1586233	RCG21156 OS=Rattus norvegicus OX=10116 GN=NEWGENE_1586233 PE=1 SV=1	0.00300919	-0.288667
Hsp90aa1	Heat shock protein HSP 90-alpha OS=Rattus norvegicus OX=10116 GN=Hsp90aa1 PE=1 SV=3	0.00819997	0.5785			Nudt12	Nudix (Nucleoside diphosphate linked moiety X)-type motif 12 (Predicted) OS=Rattus norvegicus OX=10116 GN=Nudt12 PE=1 SV=2	0.0282637	-0.288667
Rcn1	Reticulocalbin 1 OS=Rattus norvegicus OX=10116 GN=Rcn1 PE=1 SV=1	0.0086096	0.583427			Atpsckmt	ATP synthase subunit C lysine N-methyltransferase OS=Rattus norvegicus OX=10116 GN=Atpsckmt PE=3 SV=1	0.0151453	-0.288001
Efhd2	EF-hand domain-containing protein D2 OS=Rattus norvegicus OX=10116 GN=Efhd2 PE=1 SV=1	0.00476277	0.583672			Adsl	Adenylosuccinate lyase OS=Rattus norvegicus OX=10116 GN=Adsl PE=1 SV=1	0.00027768	-0.288
Ccdc9b	Coiled-coil domain containing 9B OS=Rattus norvegicus OX=10116 GN=Ccdc9b PE=1 SV=1	0.0088346	0.585529			Cluh	Clustered mitochondria protein homolog OS=Rattus norvegicus OX=10116 GN=Cluh PE=1 SV=1	0.00425822	-0.287001
JPT1	Jupiter microtubule associated homolog 1 OS=Rattus norvegicus OX=10116 GN=JPT1 PE=1 SV=3	0.00015342	0.589157			Rabggta	Geranylgeranyl transferase type-2 subunit alpha OS=Rattus norvegicus OX=10116 GN=Rabggta PE=1 SV=1	0.0298914	-0.286333
Tuba1a	Tubulin alpha-1A chain OS=Rattus norvegicus OX=10116 GN=Tuba1a PE=1 SV=1	0.013782	0.593659			Ptcd3	Pentatricopeptide repeat domain 3 OS=Rattus norvegicus OX=10116 GN=Ptcd3 PE=1 SV=1	0.00155699	-0.286
Ckap4	Cytoskeleton-associated protein 4 OS=Rattus norvegicus OX=10116 GN=Ckap4 PE=1 SV=2	0.0198456	0.600073			Pygm	Alpha-1,4 glucan phosphorylase OS=Rattus norvegicus OX=10116 GN=Pygm PE=1 SV=1	0.045032	-0.285
Anxa2	Annexin A2 OS=Rattus norvegicus OX=10116 GN=Anxa2 PE=1 SV=2	0.0200673	0.603908			Ggct	Gamma-glutamyl cyclotransferase OS=Rattus norvegicus OX=10116 GN=Ggct PE=1 SV=1	0.0294695	-0.284834
Vps26a	Vacuolar protein sorting-associated protein 26A OS=Rattus norvegicus OX=10116 GN=Vps26a PE=1 SV=1	0.0269522	0.605017			Atp5pb	ATP synthase F(0) complex subunit B1, mitochondrial OS=Rattus norvegicus OX=10116 GN=Atp5pb PE=1 SV=1	0.00257589	-0.284667
Guk1	Guanylate kinase 1 OS=Rattus norvegicus OX=10116 GN=Guk1 PE=1 SV=2	0.00788752	0.606919			Mroh1	Maestro heat-like repeat family member 1 OS=Rattus norvegicus OX=10116 GN=Mroh1 PE=1 SV=1	0.00883379	-0.2845
Fbln5	Fibulin-5 OS=Rattus norvegicus OX=10116 GN=Fbln5 PE=2 SV=1	0.0292611	0.610454			Vdac2	Voltage-dependent anion-selective channel protein 2 OS=Rattus norvegicus OX=10116 GN=Vdac2 PE=1 SV=2	0.00198813	-0.2845
Lmcd1	LIM and cysteine-rich domains 1 OS=Rattus norvegicus OX=10116 GN=Lmcd1 PE=1 SV=1	0.00483506	0.622247			Ggt5	Glutathione hydrolase 5 proenzyme OS=Rattus norvegicus OX=10116 GN=Ggt5 PE=2 SV=1	0.0299463	-0.284334
Ehd4	EH-domain-containing 4 OS=Rattus norvegicus OX=10116 GN=Ehd4 PE=1 SV=1	0.0200643	0.623725			Cdh5	Cadherin 5 OS=Rattus norvegicus OX=10116 GN=Cdh5 PE=1 SV=1	0.0307482	-0.284333
Xirp1	Uncharacterized protein OS=Rattus norvegicus OX=10116 GN=Xirp1 PE=1 SV=2	0.00368651	0.623842			Mrps9	Mitochondrial ribosomal protein S9 OS=Rattus norvegicus OX=10116 GN=Mrps9 PE=1 SV=1	0.00425576	-0.2835
Map1a	Microtubule-associated protein 1A OS=Rattus norvegicus OX=10116 GN=Map1a PE=1 SV=1	0.00431299	0.624299			Bola3	BolA family member 3 OS=Rattus norvegicus OX=10116 GN=Bola3 PE=1 SV=1	0.0428772	-0.282667
Map1b	Microtubule-associated protein 1B OS=Rattus norvegicus OX=10116 GN=Map1b PE=1 SV=3	0.0324168	0.643438			Timm8b	Mitochondrial import inner membrane translocase subunit Tim8 B OS=Rattus norvegicus OX=10116 GN=Timm8b PE=3 SV=1	0.0344556	-0.282667
Hk1	(collapsed)	0.00358178	0.647914			Sdhc	Succinate dehydrogenase complex subunit C OS=Rattus norvegicus OX=10116 GN=Sdhc PE=1 SV=1	0.0048487	-0.282501
S100a6	Protein S100-A6 OS=Rattus norvegicus OX=10116 GN=S100a6 PE=1 SV=3	0.0451127	0.661589			Tecr	Very-long-chain enoyl-CoA reductase OS=Rattus norvegicus OX=10116 GN=Tecr PE=1 SV=1	0.0135003	-0.281
Trps1	Transcriptional repressor GATA-binding 1 OS=Rattus norvegicus OX=10116 GN=Trps1 PE=1 SV=1	0.00519741	0.661651			Aco2	Aconitate hydratase, mitochondrial OS=Rattus norvegicus OX=10116 GN=Aco2 PE=1 SV=2	0.00513293	-0.281
S100a4	Protein S100-A4 OS=Rattus norvegicus OX=10116 GN=S100a4 PE=2 SV=1	0.0234852	0.664632			Ttc38	Tetratricopeptide repeat domain 38 OS=Rattus norvegicus OX=10116 GN=Ttc38 PE=1 SV=2	0.0116301	-0.280833
Zyx	Zyxin OS=Rattus norvegicus OX=10116 GN=Zyx PE=1 SV=1	0.0177399	0.664672			Suox	Sulfite oxidase, mitochondrial OS=Rattus norvegicus OX=10116 GN=Suox PE=1 SV=2	0.00854104	-0.280667
Fbn1	Fibrillin 1 OS=Rattus norvegicus OX=10116 GN=Fbn1 PE=1 SV=1	0.0402301	0.667695			Dlst	Dihydrolipoamide S-succinyltransferase (E2 component of 2-oxo-glutarate complex), isoform CRA_a OS=Rattus norvegicus OX=10116 GN=Dlst PE=1 SV=1	0.0156859	-0.279667
Vim	Vimentin OS=Rattus norvegicus OX=10116 GN=Vim PE=1 SV=2	0.0353545	0.672762			Micu1	Calcium uptake protein 1, mitochondrial OS=Rattus norvegicus OX=10116 GN=Micu1 PE=1 SV=1	0.00139571	-0.279
Rcn2	Reticulocalbin-2 OS=Rattus norvegicus OX=10116 GN=Rcn2 PE=1 SV=2	0.0106271	0.685652			Mcat	Malonyl-CoA-acyl carrier protein transacylase OS=Rattus norvegicus OX=10116 GN=Mcat PE=1 SV=1	0.00283424	-0.278333
Gbp1	GB1/RHD3-type G domain-containing protein OS=Rattus norvegicus OX=10116 GN=Gbp1 PE=4 SV=2	0.0159172	0.716466			Scrn2	Secernin-2 OS=Rattus norvegicus OX=10116 GN=Scrn2 PE=2 SV=1	0.0311137	-0.278333
Rtn3	Reticulon-3 OS=Rattus norvegicus OX=10116 GN=Rtn3 PE=1 SV=1	0.0124091	0.719324			Crppa	D-ribitol-5-phosphate cytidylyltransferase OS=Rattus norvegicus OX=10116 GN=Crppa PE=2 SV=1	0.0430458	-0.276
Enah	ENAH, actin regulator OS=Rattus norvegicus OX=10116 GN=Enah PE=1 SV=1	0.000184045	0.739418			Dcaf11	DDB1- and CUL4-associated factor 11 OS=Rattus norvegicus OX=10116 GN=Dcaf11 PE=1 SV=1	0.0388941	-0.2755
Gnao1	Guanine nucleotide-binding protein G(o) subunit alpha OS=Rattus norvegicus OX=10116 GN=Gnao1 PE=1 SV=2	0.00717068	0.748127			Anxa3	Annexin A3 OS=Rattus norvegicus OX=10116 GN=Anxa3 PE=1 SV=4	0.00212582	-0.275167
Flnc	Filamin-C OS=Rattus norvegicus OX=10116 GN=Flnc PE=1 SV=1	0.00338431	0.750865			Coa7	Cytochrome c oxidase assembly factor 7 OS=Rattus norvegicus OX=10116 GN=Coa7 PE=1 SV=1	0.0139858	-0.274999
Rtn4	Reticulon OS=Rattus norvegicus OX=10116 GN=Rtn4 PE=1 SV=1	0.0314654	0.754473			Trap1	Heat shock protein 75 kDa, mitochondrial OS=Rattus norvegicus OX=10116 GN=Trap1 PE=1 SV=1	0.0119697	-0.274667
Ankrd1	Ankyrin repeat domain-containing protein 1 OS=Rattus norvegicus OX=10116 GN=Ankrd1 PE=1 SV=1	0.0012725	0.782997			Ube2k	Huntingtin interacting protein 2 (Predicted), isoform CRA_a OS=Rattus norvegicus OX=10116 GN=Ube2k PE=1 SV=1	0.0232064	-0.2745
Rab11fip5	RAB11 family-interacting protein 5 OS=Rattus norvegicus OX=10116 GN=Rab11fip5 PE=1 SV=1	0.00346286	0.796627			Gcdh	Glutaryl-CoA dehydrogenase OS=Rattus norvegicus OX=10116 GN=Gcdh PE=1 SV=1	0.0429522	-0.274334
Anxa5	Annexin A5 OS=Rattus norvegicus OX=10116 GN=Anxa5 PE=1 SV=3	0.00530151	0.814566			Naa30	N(alpha)-acetyltransferase 30, NatC catalytic subunit OS=Rattus norvegicus OX=10116 GN=Naa30 PE=1 SV=2	0.000296275	-0.273834
LOC314140,Prps1	Ribose-phosphate pyrophosphokinase I -like OS=Rattus norvegicus OX=10116 GN=LOC314140 PE=1 SV=1	0.00170313	0.835994			Gna11	Guanine nucleotide binding protein, alpha 11 OS=Rattus norvegicus OX=10116 GN=Gna11 PE=1 SV=1	0.00130472	-0.273167
Nqo2	Ribosyldihydronicotinamide dehydrogenase [quinone] OS=Rattus norvegicus OX=10116 GN=Nqo2 PE=1 SV=3	0.0341667	0.847109			Sgca	Sarcoglycan, alpha OS=Rattus norvegicus OX=10116 GN=Sgca PE=1 SV=1	0.0277689	-0.273
Dap	Death-associated protein 1 OS=Rattus norvegicus OX=10116 GN=Dap PE=1 SV=3	0.00236564	0.867922			Immt	MICOS complex subunit MIC60 OS=Rattus norvegicus OX=10116 GN=Immt PE=1 SV=1	0.012927	-0.2725
Uap1	UDP-N-acetylglucosamine pyrophosphorylase 1 OS=Rattus norvegicus OX=10116 GN=Uap1 PE=1 SV=2	0.00123189	0.876307			Fmo1	Dimethylaniline monooxygenase [N-oxide-forming] 1 OS=Rattus norvegicus OX=10116 GN=Fmo1 PE=1 SV=2	0.00160535	-0.272333
Col18a1	Collagen type XVIII alpha 1 chain OS=Rattus norvegicus OX=10116 GN=Col18a1 PE=1 SV=2	0.0285453	0.8775			Mosc2	Mitochondrial amidoxime reducing component 2 OS=Rattus norvegicus OX=10116 GN=Marc2 PE=1 SV=2	0.000808235	-0.272001
Sorbs2	Sorbin and SH3 domain-containing protein 2 OS=Rattus norvegicus OX=10116 GN=Sorbs2 PE=1 SV=2	0.00571102	0.911493			Cox6c2	Cytochrome c oxidase subunit 6C-2 OS=Rattus norvegicus OX=10116 GN=Cox6c2 PE=1 SV=3	0.00181498	-0.271333
LOC100909761,Myot	Myotilin OS=Rattus norvegicus OX=10116 GN=Myot PE=4 SV=1	0.00679834	0.923823			Abcd3	ATP-binding cassette sub-family D member 3 OS=Rattus norvegicus OX=10116 GN=Abcd3 PE=1 SV=3	0.0231718	-0.270667
Synm	RCG24674, isoform CRA_e OS=Rattus norvegicus OX=10116 GN=Synm PE=1 SV=1	0.0272126	0.970529			Prkaa2	5'-AMP-activated protein kinase catalytic subunit alpha-2 OS=Rattus norvegicus OX=10116 GN=Prkaa2 PE=1 SV=1	0.0155099	-0.267834
Prnp	Major prion protein OS=Rattus norvegicus OX=10116 GN=Prnp PE=1 SV=2	0.000931492	0.979744			Sar1b	GTP-binding protein SAR1b OS=Rattus norvegicus OX=10116 GN=Sar1b PE=2 SV=1	0.00629324	-0.267334
Maoa	Amine oxidase OS=Rattus norvegicus OX=10116 GN=Maoa PE=1 SV=1	0.0225037	1.01498			Mpc2	Mitochondrial pyruvate carrier 2 OS=Rattus norvegicus OX=10116 GN=Mpc2 PE=2 SV=1	0.00191853	-0.267333
Csrp3	Cysteine and glycine-rich protein 3 OS=Rattus norvegicus OX=10116 GN=Csrp3 PE=1 SV=1	0.000857888	1.03982			Pdhb	Pyruvate dehydrogenase E1 component subunit beta OS=Rattus norvegicus OX=10116 GN=Pdhb PE=1 SV=1	0.0124055	-0.267333
Lrp1	Prolow-density lipoprotein receptor-related protein 1 OS=Rattus norvegicus OX=10116 GN=Lrp1 PE=1 SV=1	0.00494959	1.04978			Acadl	Long-chain specific acyl-CoA dehydrogenase, mitochondrial OS=Rattus norvegicus OX=10116 GN=Acadl PE=1 SV=1	0.0164831	-0.267001
Fhl1	Four and a half LIM domains 1 OS=Rattus norvegicus OX=10116 GN=Fhl1 PE=1 SV=1	0.00673278	1.06135			Fech	Ferrochelatase OS=Rattus norvegicus OX=10116 GN=Fech PE=1 SV=1	0.0115553	-0.267
Tgm2	Tissue-type transglutaminase OS=Rattus norvegicus OX=10116 GN=Tgm2 PE=1 SV=1	0.00477472	1.16735			Cox7c	Cytochrome c oxidase subunit 7C, mitochondrial OS=Rattus norvegicus OX=10116 GN=Cox7c PE=1 SV=2	0.0102227	-0.267
Mvp	Major vault protein OS=Rattus norvegicus OX=10116 GN=Mvp PE=1 SV=1	0.00903699	1.19824			Mrps15	28S ribosomal protein S15, mitochondrial OS=Rattus norvegicus OX=10116 GN=Mrps15 PE=2 SV=1	0.00391052	-0.266833
Myh7	(collapsed)	0.000727326	1.22288			Ryr1	Ryanodine receptor 1 OS=Rattus norvegicus OX=10116 GN=Ryr1 PE=1 SV=1	0.0176253	-0.266333
Nrap	Nebulin-related-anchoring protein OS=Rattus norvegicus OX=10116 GN=Nrap PE=1 SV=1	0.00582396	1.28409			Pm20d2	Peptidase M20 domain-containing protein 2 OS=Rattus norvegicus OX=10116 GN=Pm20d2 PE=3 SV=1	0.0285009	-0.264
Xirp2	Xin actin-binding repeat-containing protein 2 OS=Rattus norvegicus OX=10116 GN=Xirp2 PE=1 SV=1	0.00326208	1.58574			Endog	Endonuclease OS=Rattus norvegicus OX=10116 GN=Endog PE=1 SV=1	0.0094621	-0.264
Postn	Periostin OS=Rattus norvegicus OX=10116 GN=Postn PE=1 SV=1	0.0134987	1.76485			Aars2	Alanine--tRNA ligase, mitochondrial OS=Rattus norvegicus OX=10116 GN=Aars2 PE=3 SV=1	0.00379556	-0.263833
Ncam1	Neural cell adhesion molecule 1 OS=Rattus norvegicus OX=10116 GN=Ncam1 PE=1 SV=2	0.000397919	2.8132			Aldh9a1	4-trimethylaminobutyraldehyde dehydrogenase OS=Rattus norvegicus OX=10116 GN=Aldh9a1 PE=1 SV=1	0.0305785	-0.260001
						Surf4	Ab1-205 OS=Rattus norvegicus OX=10116 GN=Surf4 PE=1 SV=1	0.00150676	-0.259833
						Abcb7	ATP-binding cassette sub-family B member 7, mitochondrial OS=Rattus norvegicus OX=10116 GN=Abcb7 PE=1 SV=1	0.0175399	-0.259334
						Epdr1	Mammalian ependymin-related protein 1 OS=Rattus norvegicus OX=10116 GN=Epdr1 PE=1 SV=1	0.0399356	-0.259334
						Hsdl1	Inactive hydroxysteroid dehydrogenase-like protein 1 OS=Rattus norvegicus OX=10116 GN=Hsdl1 PE=2 SV=1	0.0362268	-0.258834
						Smim12	Small integral membrane protein 12 OS=Rattus norvegicus OX=10116 GN=Smim12 PE=3 SV=1	0.0480556	-0.258833
						Dhodh	Dihydroorotate dehydrogenase (quinone), mitochondrial OS=Rattus norvegicus OX=10116 GN=Dhodh PE=1 SV=1	0.0200969	-0.258333
						Tmem186	Transmembrane protein 186 OS=Rattus norvegicus OX=10116 GN=Tmem186 PE=2 SV=1	0.00533152	-0.257
						Spr	Sepiapterin reductase OS=Rattus norvegicus OX=10116 GN=Spr PE=1 SV=1	0.0258353	-0.257
						Slc25a3	Phosphate carrier protein, mitochondrial OS=Rattus norvegicus OX=10116 GN=Slc25a3 PE=1 SV=1	0.0128407	-0.256667
						Pkm	Pyruvate kinase PKM OS=Rattus norvegicus OX=10116 GN=Pkm PE=1 SV=3	0.0118276	-0.255
						Dhrs11	Dehydrogenase/reductase 11 OS=Rattus norvegicus OX=10116 GN=Dhrs11 PE=1 SV=1	0.000282916	-0.2545
						Afg3l2	AFG3-like matrix AAA peptidase subunit 2 OS=Rattus norvegicus OX=10116 GN=Afg3l2 PE=1 SV=1	0.0325885	-0.253833
						Cisd3	CDGSH iron sulfur domain 3 OS=Rattus norvegicus OX=10116 GN=Cisd3 PE=1 SV=1	0.00608423	-0.253666
						Dag1	Dystroglycan 1 OS=Rattus norvegicus OX=10116 GN=Dag1 PE=1 SV=1	0.00796432	-0.252
						Trim25	Tripartite motif-containing 25 OS=Rattus norvegicus OX=10116 GN=Trim25 PE=1 SV=3	0.0161145	-0.251833
						Ivd	Isovaleryl-CoA dehydrogenase, mitochondrial OS=Rattus norvegicus OX=10116 GN=Ivd PE=1 SV=2	0.0451747	-0.249
						Esd	S-formylglutathione hydrolase OS=Rattus norvegicus OX=10116 GN=Esd PE=2 SV=1	0.0013288	-0.248
						Pdf	Peptide deformylase OS=Rattus norvegicus OX=10116 GN=Pdf PE=1 SV=2	0.00515404	-0.247666
						Hax1	HCLS1-associated protein X-1 OS=Rattus norvegicus OX=10116 GN=Hax1 PE=1 SV=1	0.0273718	-0.247333
						LOC100911356,Pex19	Peroxisomal biogenesis factor 19 OS=Rattus norvegicus OX=10116 GN=Pex19 PE=1 SV=1	0.00565502	-0.246666
						RGD1565784	RGD1565784 OS=Rattus norvegicus OX=10116 GN=RGD1565784 PE=1 SV=1	0.0433098	-0.2465
						Lnpk	Limb and neural patterns OS=Rattus norvegicus OX=10116 GN=Lnpk PE=1 SV=1	0.0387589	-0.2465
						Ablim3	Actin-binding LIM protein family, member 3 OS=Rattus norvegicus OX=10116 GN=Ablim3 PE=1 SV=1	0.0320685	-0.246333
						Sh3glb1	Endophilin-B1 OS=Rattus norvegicus OX=10116 GN=Sh3glb1 PE=2 SV=1	0.0168358	-0.244834
						Psme1	Proteasome (Prosome, macropain) activator subunit 1 OS=Rattus norvegicus OX=10116 GN=Psme1 PE=1 SV=1	0.013069	-0.244666
						Cdkn1b	Cyclin dependent kinase inhibitor OS=Rattus norvegicus OX=10116 GN=Cdkn1b PE=1 SV=1	0.0125862	-0.244333
						Mrps24	Mitochondrial ribosomal protein S24 OS=Rattus norvegicus OX=10116 GN=Mrps24 PE=1 SV=1	0.00337815	-0.243833
						Dld	Dihydrolipoyl dehydrogenase, mitochondrial OS=Rattus norvegicus OX=10116 GN=Dld PE=1 SV=1	0.028639	-0.242
						Sparcl1	SPARC-like 1 (Mast9, hevin), isoform CRA_a OS=Rattus norvegicus OX=10116 GN=Sparcl1 PE=1 SV=1	0.00274625	-0.240833
						Pgp	Glycerol-3-phosphate phosphatase OS=Rattus norvegicus OX=10116 GN=Pgp PE=1 SV=1	0.0185326	-0.24
						Ldhb	L-lactate dehydrogenase B chain OS=Rattus norvegicus OX=10116 GN=Ldhb PE=1 SV=2	0.00648556	-0.239834
						Prkar2a	cAMP-dependent protein kinase type II-alpha regulatory subunit OS=Rattus norvegicus OX=10116 GN=Prkar2a PE=1 SV=1	0.0193207	-0.239
						Hmgb3	Hmgb3 protein OS=Rattus norvegicus OX=10116 GN=Hmgb3 PE=1 SV=1	0.0272471	-0.238
						RGD1311345	Queuosine salvage protein OS=Rattus norvegicus OX=10116 GN=RGD1311345 PE=1 SV=1	0.0410595	-0.235833
						Pet100	PET100 cytochrome c oxidase chaperone OS=Rattus norvegicus OX=10116 GN=Pet100 PE=1 SV=1	0.00350128	-0.234333
						Rpl10a	60S ribosomal protein L10a OS=Rattus norvegicus OX=10116 GN=Rpl10a PE=1 SV=2	0.0394185	-0.232667
						RGD1302996	Hypothetical protein MGC:15854 OS=Rattus norvegicus OX=10116 GN=RGD1302996 PE=1 SV=1	0.0192188	-0.231833
						Dmd	Dystrophin OS=Rattus norvegicus OX=10116 GN=Dmd PE=1 SV=2	0.019489	-0.231667
						Ak2	Adenylate kinase 2, mitochondrial OS=Rattus norvegicus OX=10116 GN=Ak2 PE=2 SV=2	0.0427485	-0.231333
						Taco1	Translational activator of cytochrome c oxidase 1 OS=Rattus norvegicus OX=10116 GN=Taco1 PE=2 SV=1	0.00852949	-0.2305
						Mrps23	Mitochondrial ribosomal protein S23 OS=Rattus norvegicus OX=10116 GN=Mrps23 PE=1 SV=1	0.00745043	-0.229667
						Acad8	Acyl-CoA dehydrogenase family, member 8 OS=Rattus norvegicus OX=10116 GN=Acad8 PE=1 SV=2	0.00336957	-0.228
						Smarca4	Transcription activator BRG1 OS=Rattus norvegicus OX=10116 GN=Smarca4 PE=1 SV=1	0.015517	-0.226334
						Trafd1	FLN29 gene product, isoform CRA_b OS=Rattus norvegicus OX=10116 GN=Trafd1 PE=1 SV=1	0.0326414	-0.223
						Serpina3m	Serine protease inhibitor A3M OS=Rattus norvegicus OX=10116 GN=Serpina3m PE=1 SV=3	0.0445669	-0.221667
						Smyd2	N-lysine methyltransferase SMYD2 OS=Rattus norvegicus OX=10116 GN=Smyd2 PE=1 SV=1	0.00627579	-0.221501
						Agpat3	1-acylglycerol-3-phosphate O-acyltransferase 3 OS=Rattus norvegicus OX=10116 GN=Agpat3 PE=1 SV=1	0.0214802	-0.221333
						Sco1	SCO cytochrome c oxidase assembly protein 1 OS=Rattus norvegicus OX=10116 GN=Sco1 PE=1 SV=1	0.0156978	-0.220666
						Meox2	Homeobox protein MOX-2 OS=Rattus norvegicus OX=10116 GN=Meox2 PE=4 SV=1	0.0315266	-0.22
						Rabggtb	Geranylgeranyl transferase type-2 subunit beta OS=Rattus norvegicus OX=10116 GN=Rabggtb PE=1 SV=1	0.0121643	-0.219833
						Ppp3ca	Serine/threonine-protein phosphatase 2B catalytic subunit alpha isoform OS=Rattus norvegicus OX=10116 GN=Ppp3ca PE=1 SV=1	0.0453092	-0.218666
						Clpx	ATP-dependent Clp protease ATP-binding subunit clpX-like, mitochondrial OS=Rattus norvegicus OX=10116 GN=Clpx PE=2 SV=1	0.017854	-0.216334
						Aprt	Adenine phosphoribosyltransferase OS=Rattus norvegicus OX=10116 GN=Aprt PE=1 SV=1	0.000696938	-0.215
						Bdh2	3-hydroxybutyrate dehydrogenase type 2 OS=Rattus norvegicus OX=10116 GN=Bdh2 PE=1 SV=1	0.0302583	-0.213
						Tsfm	Elongation factor Ts, mitochondrial OS=Rattus norvegicus OX=10116 GN=Tsfm PE=2 SV=1	0.0379479	-0.212
						Ppp5c	Serine/threonine-protein phosphatase 5 OS=Rattus norvegicus OX=10116 GN=Ppp5c PE=1 SV=1	0.00639267	-0.212
						Idh3a	Isocitrate dehydrogenase [NAD] subunit, mitochondrial OS=Rattus norvegicus OX=10116 GN=Idh3a PE=1 SV=2	0.000591147	-0.210833
						Thop1	Thimet oligopeptidase OS=Rattus norvegicus OX=10116 GN=Thop1 PE=1 SV=4	0.0468269	-0.210667
						Emc1	ER membrane protein complex subunit 1 OS=Rattus norvegicus OX=10116 GN=Emc1 PE=1 SV=1	0.0325844	-0.209667
						Dlg1	Disks large homolog 1 OS=Rattus norvegicus OX=10116 GN=Dlg1 PE=1 SV=1	0.026563	-0.209333
						Ptbp2	Polypyrimidine tract-binding protein 2 OS=Rattus norvegicus OX=10116 GN=Ptbp2 PE=1 SV=1	0.00862708	-0.209
						Atad3	ATPase family AAA domain-containing protein 3 OS=Rattus norvegicus OX=10116 GN=Atad3 PE=1 SV=1	0.000237788	-0.208666
						Hyi	Putative hydroxypyruvate isomerase OS=Rattus norvegicus OX=10116 GN=Hyi PE=1 SV=2	0.0267743	-0.207667
						Galm	Aldose 1-epimerase OS=Rattus norvegicus OX=10116 GN=Galm PE=1 SV=1	0.0316017	-0.2075
						Plcd1	Phosphoinositide phospholipase C OS=Rattus norvegicus OX=10116 GN=Plcd1 PE=1 SV=1	0.0152556	-0.206167
						Mapkapk2	MAPK-activated protein kinase 2 OS=Rattus norvegicus OX=10116 GN=Mapkapk2 PE=1 SV=3	0.00730135	-0.205
						Tarsl2	Threonyl-tRNA synthetase-like 2 OS=Rattus norvegicus OX=10116 GN=Tarsl2 PE=2 SV=1	0.00030214	-0.204333
						Cavin3	Caveolae-associated protein 3 OS=Rattus norvegicus OX=10116 GN=Cavin3 PE=1 SV=1	0.0112134	-0.202333
						Tomm40	Mitochondrial import receptor subunit TOM40 homolog OS=Rattus norvegicus OX=10116 GN=Tomm40 PE=1 SV=1	6.90937e-05	-0.201
						Ablim2	Actin-binding LIM protein 2 OS=Rattus norvegicus OX=10116 GN=Ablim2 PE=1 SV=1	0.0117814	-0.2005
						Ubr1	E3 ubiquitin-protein ligase OS=Rattus norvegicus OX=10116 GN=Ubr1 PE=1 SV=3	0.0346446	-0.2
						Gpd1l	Glycerol-3-phosphate dehydrogenase [NAD(+)] OS=Rattus norvegicus OX=10116 GN=Gpd1l PE=1 SV=1	0.0116397	-0.2
						Apool	MICOS complex subunit OS=Rattus norvegicus OX=10116 GN=Apool PE=1 SV=1	0.0130336	-0.199167
						Ephx1	Epoxide hydrolase 1 OS=Rattus norvegicus OX=10116 GN=Ephx1 PE=1 SV=1	0.0347126	-0.198667
						Idh3g	Isocitrate dehydrogenase [NAD] subunit, mitochondrial OS=Rattus norvegicus OX=10116 GN=Idh3g PE=1 SV=1	0.038933	-0.1985
						Mrps5	Mitochondrial ribosomal protein S5 OS=Rattus norvegicus OX=10116 GN=Mrps5 PE=1 SV=1	0.0199571	-0.198334
						Idh3B	Isocitrate dehydrogenase [NAD] subunit beta, mitochondrial OS=Rattus norvegicus OX=10116 GN=Idh3B PE=2 SV=1	0.0188703	-0.197833
						Glo1	Lactoylglutathione lyase OS=Rattus norvegicus OX=10116 GN=Glo1 PE=1 SV=3	0.00420485	-0.197833
						Dlat	Dihydrolipoyllysine-residue acetyltransferase component of pyruvate dehydrogenase complex, mitochondrial OS=Rattus norvegicus OX=10116 GN=Dlat PE=1 SV=3	0.027225	-0.197
						Ogt	O-linked N-acetylglucosamine (GlcNAc) transferase (UDP-N-acetylglucosamine:polypeptide-N-acetylglucosaminyl transferase), isoform CRA_a OS=Rattus norvegicus OX=10116 GN=Ogt PE=1 SV=1	0.0178302	-0.196334
						C1qbp	Complement component 1 Q subcomponent-binding protein, mitochondrial OS=Rattus norvegicus OX=10116 GN=C1qbp PE=1 SV=2	0.00446187	-0.194833
						Jam2	Junctional adhesion molecule 2 OS=Rattus norvegicus OX=10116 GN=Jam2 PE=1 SV=3	0.0384486	-0.194667
						Stx4	Syntaxin 4A (Placental), isoform CRA_a OS=Rattus norvegicus OX=10116 GN=Stx4 PE=1 SV=1	0.0155032	-0.1945
						Fsd2	Fibronectin type III and SPRY domain-containing 2 OS=Rattus norvegicus OX=10116 GN=Fsd2 PE=4 SV=2	0.0480806	-0.190667
						Mthfd1	C-1-tetrahydrofolate synthase, cytoplasmic OS=Rattus norvegicus OX=10116 GN=Mthfd1 PE=1 SV=1	0.0351138	-0.190333
						Them4	Acyl-coenzyme A thioesterase THEM4 OS=Rattus norvegicus OX=10116 GN=Them4 PE=2 SV=1	0.00805447	-0.1895
						Farsa	Phenylalanine--tRNA ligase alpha subunit OS=Rattus norvegicus OX=10116 GN=Farsa PE=1 SV=1	0.00272771	-0.189
						Coasy	Coenzyme A synthase OS=Rattus norvegicus OX=10116 GN=Coasy PE=1 SV=1	0.00213145	-0.188334
						Ubac1	Ubiquitin-associated domain-containing protein 1 OS=Rattus norvegicus OX=10116 GN=Ubac1 PE=1 SV=1	0.00458565	-0.187667
						Erc1	ELKS/Rab6-interacting/CAST family member 1 OS=Rattus norvegicus OX=10116 GN=Erc1 PE=1 SV=1	0.00690466	-0.186666
						Tnnc1	Cardiac troponin C OS=Rattus norvegicus OX=10116 GN=Tnnc1 PE=2 SV=1	0.0170838	-0.185667
						Pnpt1	Polyribonucleotide nucleotidyltransferase 1 OS=Rattus norvegicus OX=10116 GN=Pnpt1 PE=1 SV=1	0.00965786	-0.184167
						Ndufaf4	NADH dehydrogenase [ubiquinone] 1 alpha subcomplex assembly factor 4 OS=Rattus norvegicus OX=10116 GN=Ndufaf4 PE=1 SV=1	0.0223108	-0.184
						Mtch1	Mitochondrial carrier 1 OS=Rattus norvegicus OX=10116 GN=Mtch1 PE=1 SV=1	0.00102913	-0.181667
						RGD1310507	Similar to RIKEN cDNA 1300017J02 OS=Rattus norvegicus OX=10116 GN=RGD1310507 PE=1 SV=1	0.0200469	-0.181333
						Eef1a2	Elongation factor 1-alpha 2 OS=Rattus norvegicus OX=10116 GN=Eef1a2 PE=1 SV=1	0.0322694	-0.179
						Lin7c	Protein lin-7 homolog C OS=Rattus norvegicus OX=10116 GN=Lin7c PE=1 SV=1	0.0357908	-0.178667
						Sgcb	RCG57156 OS=Rattus norvegicus OX=10116 GN=Sgcb PE=4 SV=1	0.00399194	-0.177333
						Iars2	Isoleucyl-tRNA synthetase 2, mitochondrial OS=Rattus norvegicus OX=10116 GN=Iars2 PE=1 SV=1	0.0370163	-0.177
						Poldip2	DNA polymerase delta-interacting protein 2 OS=Rattus norvegicus OX=10116 GN=Poldip2 PE=1 SV=3	0.00314428	-0.176333
						Timm10	Mitochondrial import inner membrane translocase subunit Tim10 OS=Rattus norvegicus OX=10116 GN=Timm10 PE=3 SV=1	0.0431752	-0.176167
						Gimap8	GTPase IMAP family member 8 OS=Rattus norvegicus OX=10116 GN=Gimap8 PE=4 SV=1	0.0467814	-0.175833
						Selenoo	Selenoprotein O OS=Rattus norvegicus OX=10116 GN=Selenoo PE=1 SV=1	0.0158337	-0.1745
						Akap12	A-kinase anchor protein 12 OS=Rattus norvegicus OX=10116 GN=Akap12 PE=1 SV=1	0.0332729	-0.173333
						Dbi	Acyl-CoA-binding protein OS=Rattus norvegicus OX=10116 GN=Dbi PE=1 SV=3	0.0330573	-0.171668
						Gmps	GMP synthase [glutamine-hydrolyzing] OS=Rattus norvegicus OX=10116 GN=Gmps PE=1 SV=1	0.0103226	-0.171333
						Sirt5	NAD-dependent protein deacylase sirtuin-5, mitochondrial OS=Rattus norvegicus OX=10116 GN=Sirt5 PE=2 SV=1	0.0254185	-0.171
						Ubqln1	Ubiquilin 1, isoform CRA_a OS=Rattus norvegicus OX=10116 GN=Ubqln1 PE=1 SV=1	0.0175541	-0.170833
						Aldoa	Fructose-bisphosphate aldolase A OS=Rattus norvegicus OX=10116 GN=Aldoa PE=1 SV=2	0.00761453	-0.1705
						Timmdc1	Complex I assembly factor TIMMDC1, mitochondrial OS=Rattus norvegicus OX=10116 GN=Timmdc1 PE=2 SV=1	0.0251717	-0.167167
						Gnas	Guanine nucleotide-binding protein G(s) subunit alpha isoforms short OS=Rattus norvegicus OX=10116 GN=Gnas PE=1 SV=1	0.0169513	-0.167
						Kank3	Ankyrin repeat domain 47 (Predicted) OS=Rattus norvegicus OX=10116 GN=Kank3 PE=1 SV=1	0.0124863	-0.167
						Vdac1	Voltage-dependent anion-selective channel protein 1 OS=Rattus norvegicus OX=10116 GN=Vdac1 PE=1 SV=4	0.025032	-0.165333
						Tnni3	Troponin I, cardiac muscle OS=Rattus norvegicus OX=10116 GN=Tnni3 PE=1 SV=2	0.0133898	-0.165
						Tbc1d4	TBC1 domain family, member 4 OS=Rattus norvegicus OX=10116 GN=Tbc1d4 PE=1 SV=3	0.019594	-0.164334
						Ctbp1	C-terminal-binding protein 1 OS=Rattus norvegicus OX=10116 GN=Ctbp1 PE=1 SV=1	0.0341617	-0.163834
						Chkb	Choline/ethanolamine kinase OS=Rattus norvegicus OX=10116 GN=Chkb PE=1 SV=3	0.0313124	-0.163666
						Cuedc1	CUE domain-containing 1 OS=Rattus norvegicus OX=10116 GN=Cuedc1 PE=2 SV=1	0.00386243	-0.1635
						Mrps26	28S ribosomal protein S26, mitochondrial OS=Rattus norvegicus OX=10116 GN=Mrps26 PE=1 SV=1	0.0475063	-0.163334
						Cul5	Cullin-5 OS=Rattus norvegicus OX=10116 GN=Cul5 PE=1 SV=1	0.00536919	-0.162667
						Tppp3	Tubulin polymerization-promoting protein family member 3 OS=Rattus norvegicus OX=10116 GN=Tppp3 PE=2 SV=1	0.0314977	-0.160667
						Farsb	Phenylalanyl-tRNA synthetase subunit beta OS=Rattus norvegicus OX=10116 GN=Farsb PE=1 SV=1	0.00824931	-0.159666
						Cab39	Calcium-binding protein 39 OS=Rattus norvegicus OX=10116 GN=Cab39 PE=1 SV=1	0.00891883	-0.159333
						Mmrn2	Multimerin 2 OS=Rattus norvegicus OX=10116 GN=Mmrn2 PE=1 SV=1	0.0185431	-0.157833
						Tmx2	Thioredoxin-related transmembrane protein 2 OS=Rattus norvegicus OX=10116 GN=Tmx2 PE=2 SV=1	0.00241765	-0.155667
						Emc2	ER membrane protein complex subunit 2 OS=Rattus norvegicus OX=10116 GN=Emc2 PE=4 SV=2	0.0220321	-0.154
						Atp2b1	Plasma membrane calcium-transporting ATPase 1 OS=Rattus norvegicus OX=10116 GN=Atp2b1 PE=1 SV=3	0.0369867	-0.153334
						Tnnt2	Troponin T, cardiac muscle OS=Rattus norvegicus OX=10116 GN=Tnnt2 PE=1 SV=2	0.00419454	-0.150667
						Tpm1	(collapsed)	0.0302806	-0.149333
						Cul4a	Cullin 4A OS=Rattus norvegicus OX=10116 GN=Cul4a PE=1 SV=1	0.000114136	-0.149167
						Enpep	Glutamyl aminopeptidase OS=Rattus norvegicus OX=10116 GN=Enpep PE=1 SV=2	0.0228404	-0.147834
						Pecam1	Platelet endothelial cell adhesion molecule OS=Rattus norvegicus OX=10116 GN=Pecam1 PE=1 SV=1	0.0144569	-0.145333
						Apoh	Apolipoprotein H OS=Rattus norvegicus OX=10116 GN=Apoh PE=1 SV=1	0.0192441	-0.145
						Gphn	Gephyrin OS=Rattus norvegicus OX=10116 GN=Gphn PE=1 SV=3	0.00637926	-0.142
						Ndufaf3	NADH dehydrogenase [ubiquinone] 1 alpha subcomplex assembly factor 3 OS=Rattus norvegicus OX=10116 GN=Ndufaf3 PE=2 SV=1	0.0363183	-0.139333
						Dpp9	Dipeptidyl peptidase 9 OS=Rattus norvegicus OX=10116 GN=Dpp9 PE=1 SV=1	0.039513	-0.139167
						Mul1	Mitochondrial E3 ubiquitin protein ligase 1 OS=Rattus norvegicus OX=10116 GN=Mul1 PE=1 SV=1	0.00649537	-0.138833
						Sod1	Superoxide dismutase [Cu-Zn] OS=Rattus norvegicus OX=10116 GN=Sod1 PE=1 SV=2	0.02698	-0.137667
						Sspn	Sarcospan OS=Rattus norvegicus OX=10116 GN=Sspn PE=4 SV=1	0.0286639	-0.1365
						Glul	Glutamine synthetase OS=Rattus norvegicus OX=10116 GN=Glul PE=1 SV=3	0.0145498	-0.135666
						Cdc42ep1	Cdc42 effector protein 1 OS=Rattus norvegicus OX=10116 GN=Cdc42ep1 PE=1 SV=1	0.0273243	-0.135167
						Lzic	Protein LZIC OS=Rattus norvegicus OX=10116 GN=Lzic PE=2 SV=1	0.00137616	-0.1345
						Map2k2	Dual specificity mitogen-activated protein kinase kinase 2 OS=Rattus norvegicus OX=10116 GN=Map2k2 PE=1 SV=1	0.026544	-0.134
						Tns1	Tensin 1 OS=Rattus norvegicus OX=10116 GN=Tns1 PE=1 SV=2	0.00234334	-0.133167
						Vta1	Similar to RIKEN cDNA 1110059P08 OS=Rattus norvegicus OX=10116 GN=Vta1 PE=1 SV=1	0.027179	-0.133
						Smyd5	SET and MYND domain containing 5 (Predicted) OS=Rattus norvegicus OX=10116 GN=Smyd5 PE=1 SV=2	0.0214653	-0.130333
						Tns2	Tensin 2 OS=Rattus norvegicus OX=10116 GN=Tns2 PE=1 SV=1	0.026849	-0.129333
						Rnf123	E3 ubiquitin-protein ligase RNF123 OS=Rattus norvegicus OX=10116 GN=Rnf123 PE=1 SV=1	0.0464249	-0.124833
						Gars1	Glycine--tRNA ligase OS=Rattus norvegicus OX=10116 GN=Gars1 PE=1 SV=2	0.00950615	-0.124667
						Sart3	Spliceosome-associated factor 3, U4/U6 recycling protein OS=Rattus norvegicus OX=10116 GN=Sart3 PE=1 SV=1	0.0464206	-0.121667
						Atxn2	Ataxin 2 OS=Rattus norvegicus OX=10116 GN=Atxn2 PE=1 SV=3	0.0108767	-0.120667
						Mrps10	28S ribosomal protein S10, mitochondrial OS=Rattus norvegicus OX=10116 GN=Mrps10 PE=1 SV=1	0.0358758	-0.119334
						Tefm	Transcription elongation factor, mitochondrial OS=Rattus norvegicus OX=10116 GN=Tefm PE=1 SV=1	0.000110227	-0.1185
						Emc8	ER membrane protein complex subunit 8 OS=Rattus norvegicus OX=10116 GN=Emc8 PE=2 SV=1	0.0326101	-0.118
						Mrps18b	Mitochondrial ribosomal protein S18B (Fragment) OS=Rattus norvegicus OX=10116 GN=Mrps18b PE=1 SV=4	0.0277148	-0.117333
						Adcy5	Adenylate cyclase type 5 OS=Rattus norvegicus OX=10116 GN=Adcy5 PE=1 SV=2	0.0364333	-0.116166
						Bnip1	Vesicle transport protein SEC20 OS=Rattus norvegicus OX=10116 GN=Bnip1 PE=2 SV=1	0.0286881	-0.115333
						Ddb1	DNA damage-binding protein 1 OS=Rattus norvegicus OX=10116 GN=Ddb1 PE=1 SV=1	0.0386452	-0.114499
						Ppp2r2d	Serine/threonine-protein phosphatase 2A 55 kDa regulatory subunit B delta isoform OS=Rattus norvegicus OX=10116 GN=Ppp2r2d PE=2 SV=1	0.00910228	-0.111334
						Sgcg	Sarcoglycan, gamma OS=Rattus norvegicus OX=10116 GN=Sgcg PE=2 SV=1	0.0316354	-0.110166
						Ube4a	Ubiquitin conjugation factor E4 A OS=Rattus norvegicus OX=10116 GN=Ube4a PE=1 SV=1	0.0346474	-0.11
						Dnm1l	Dynamin-1-like protein OS=Rattus norvegicus OX=10116 GN=Dnm1l PE=1 SV=1	0.0372005	-0.104667
						Ndufaf5	Arginine-hydroxylase NDUFAF5, mitochondrial OS=Rattus norvegicus OX=10116 GN=Ndufaf5 PE=2 SV=1	0.0487505	-0.103333
						Supv3l1	ATP-dependent RNA helicase SUPV3L1, mitochondrial OS=Rattus norvegicus OX=10116 GN=Supv3l1 PE=1 SV=1	0.0102261	-0.102333
						Actc1	Actin, alpha cardiac muscle 1 OS=Rattus norvegicus OX=10116 GN=Actc1 PE=2 SV=1	0.0477535	-0.101334
						Qars	Glutamine--tRNA ligase OS=Rattus norvegicus OX=10116 GN=Qars PE=1 SV=1	0.0454337	-0.0993334
						LOC317456,Lpgat1	Lysophosphatidylglycerol acyltransferase 1 OS=Rattus norvegicus OX=10116 GN=Lpgat1 PE=1 SV=2	0.0295887	-0.0958335
						Psme2	Proteasome activator complex subunit 2 OS=Rattus norvegicus OX=10116 GN=Psme2 PE=2 SV=3	0.0376758	-0.0958328
						Stx5	Syntaxin-5 OS=Rattus norvegicus OX=10116 GN=Stx5 PE=1 SV=2	0.0251108	-0.0943333
						Dis3l2	DIS3-like exonuclease 2 OS=Rattus norvegicus OX=10116 GN=Dis3l2 PE=1 SV=1	0.0423235	-0.0940002
						Aimp2	Aminoacyl tRNA synthase complex-interacting multifunctional protein 2 OS=Rattus norvegicus OX=10116 GN=Aimp2 PE=2 SV=1	0.0427986	-0.0898336
						Hspe1	10 kDa heat shock protein, mitochondrial OS=Rattus norvegicus OX=10116 GN=Hspe1 PE=1 SV=3	0.0429061	-0.0829999
						Nceh1	Neutral cholesterol ester hydrolase 1 OS=Rattus norvegicus OX=10116 GN=Nceh1 PE=1 SV=1	0.0226027	-0.0806669
						Trnt1	tRNA nucleotidyl transferase 1 OS=Rattus norvegicus OX=10116 GN=Trnt1 PE=1 SV=1	0.0202503	-0.0696665
						Clasp2	CLIP-associating protein 2 OS=Rattus norvegicus OX=10116 GN=Clasp2 PE=1 SV=1	0.016254	-0.064167
						Hectd1	HECT domain E3 ubiquitin protein ligase 1 OS=Rattus norvegicus OX=10116 GN=Hectd1 PE=1 SV=3	0.0297464	-0.0416667
						Eea1	Early endosome antigen 1 OS=Rattus norvegicus OX=10116 GN=Eea1 PE=1 SV=1	0.0209845	0.0453335
						Fyco1	FYVE and coiled-coil domain containing 1 (Predicted) OS=Rattus norvegicus OX=10116 GN=Fyco1 PE=1 SV=1	0.0225711	0.0551662
						Arfip1	ADP-ribosylation factor interacting protein 1, isoform CRA_b OS=Rattus norvegicus OX=10116 GN=Arfip1 PE=1 SV=1	0.0300274	0.0603332
						Rpsa	40S ribosomal protein SA OS=Rattus norvegicus OX=10116 GN=Rpsa PE=1 SV=3	0.0348002	0.0693334
						Eif2s1	Eukaryotic translation initiation factor 2 subunit 1 OS=Rattus norvegicus OX=10116 GN=Eif2s1 PE=1 SV=2	0.00639427	0.0699997
						Map3k20	Mitogen-activated protein kinase kinase kinase 20 OS=Rattus norvegicus OX=10116 GN=Map3k20 PE=1 SV=1	0.0204371	0.0785001
						Napa	Alpha-soluble NSF attachment protein OS=Rattus norvegicus OX=10116 GN=Napa PE=1 SV=2	0.0174471	0.079333
						Gga1	Golgi-associated, gamma adaptin ear-containing, ARF-binding protein 1 OS=Rattus norvegicus OX=10116 GN=Gga1 PE=1 SV=1	0.0181332	0.0813338
						Rars	Arginine--tRNA ligase, cytoplasmic OS=Rattus norvegicus OX=10116 GN=Rars PE=1 SV=2	0.0263363	0.084
						Lamc1	Laminin subunit gamma 1 OS=Rattus norvegicus OX=10116 GN=Lamc1 PE=1 SV=1	0.00867991	0.0846666
						Psmd2	26S proteasome non-ATPase regulatory subunit 2 OS=Rattus norvegicus OX=10116 GN=Psmd2 PE=1 SV=1	0.0254952	0.0906668
						Eng	Endoglin OS=Rattus norvegicus OX=10116 GN=Eng PE=1 SV=2	0.0387322	0.0909999
						Rock2	Rho-associated protein kinase OS=Rattus norvegicus OX=10116 GN=Rock2 PE=1 SV=1	0.0217276	0.0943333
						Tmod1	Tropomodulin-1 OS=Rattus norvegicus OX=10116 GN=Tmod1 PE=1 SV=1	0.0359839	0.0943336
						Huwe1	(collapsed)	0.0482785	0.0949999
						Rpl10	60S ribosomal protein L10 OS=Rattus norvegicus OX=10116 GN=Rpl10 PE=1 SV=3	0.000189787	0.0978333
						Psmc2	26S proteasome regulatory subunit 7 OS=Rattus norvegicus OX=10116 GN=Psmc2 PE=1 SV=1	0.00418582	0.0983337
						Rps3a	40S ribosomal protein S3a OS=Rattus norvegicus OX=10116 GN=Rps3a PE=1 SV=2	0.0420789	0.0989997
						Eif3a	Eukaryotic translation initiation factor 3 subunit A OS=Rattus norvegicus OX=10116 GN=Eif3a PE=2 SV=2	0.0430548	0.0993334
						Cd2ap	CD2-associated protein OS=Rattus norvegicus OX=10116 GN=Cd2ap PE=1 SV=2	0.0116164	0.102333
						Hpcal1	Hippocalcin-like protein 1 OS=Rattus norvegicus OX=10116 GN=Hpcal1 PE=1 SV=2	0.03818	0.102833
						Psmd11	26S proteasome non-ATPase regulatory subunit 11 OS=Rattus norvegicus OX=10116 GN=Psmd11 PE=1 SV=1	0.0102433	0.103
						Ptms	Parathymosin OS=Rattus norvegicus OX=10116 GN=Ptms PE=1 SV=2	0.0432429	0.105334
						Naga	Alpha-N-acetylgalactosaminidase OS=Rattus norvegicus OX=10116 GN=Naga PE=2 SV=1	0.0125288	0.106166
						Psmd3	Proteasome (Prosome, macropain) 26S subunit, non-ATPase, 3 OS=Rattus norvegicus OX=10116 GN=Psmd3 PE=1 SV=1	0.00716925	0.107334
						Sf3b2	Splicing factor 3b, subunit 2 OS=Rattus norvegicus OX=10116 GN=Sf3b2 PE=1 SV=3	0.0283018	0.108833
						Ciao1	Probable cytosolic iron-sulfur protein assembly protein CIAO1 OS=Rattus norvegicus OX=10116 GN=Ciao1 PE=2 SV=1	0.0105173	0.109334
						Syap1	Synapse associated protein 1, isoform CRA_a OS=Rattus norvegicus OX=10116 GN=Syap1 PE=1 SV=1	0.0399641	0.11
						Cse1l	Chromosome segregation 1-like OS=Rattus norvegicus OX=10116 GN=Cse1l PE=1 SV=1	0.0113938	0.11
						Eml4	EMAP-like 4 OS=Rattus norvegicus OX=10116 GN=Eml4 PE=1 SV=1	0.0312396	0.110667
						Gspt1	Eukaryotic peptide chain release factor GTP-binding subunit ERF3B-like OS=Rattus norvegicus OX=10116 GN=Gspt1 PE=1 SV=1	0.00281767	0.111
						LOC100911130	Mitochondrial import inner membrane translocase subunit TIM17 OS=Rattus norvegicus OX=10116 GN=LOC100911130 PE=1 SV=1	0.0484671	0.111667
						Eif4e	Eukaryotic translation initiation factor 4E OS=Rattus norvegicus OX=10116 GN=Eif4e PE=1 SV=1	0.0412149	0.1135
						LOC100360057	60S ribosomal protein L22 OS=Rattus norvegicus OX=10116 GN=LOC100360057 PE=1 SV=1	0.0161704	0.114333
						Psmc6	Proteasome 26S subunit, ATPase 6 OS=Rattus norvegicus OX=10116 GN=Psmc6 PE=1 SV=1	0.024074	0.114667
						Psmd1	26S proteasome non-ATPase regulatory subunit 1 OS=Rattus norvegicus OX=10116 GN=Psmd1 PE=1 SV=1	0.0209219	0.115667
						Pkn2	Serine/threonine-protein kinase N2 OS=Rattus norvegicus OX=10116 GN=Pkn2 PE=1 SV=2	0.0162941	0.117333
						Atp6v0d1	V-type proton ATPase subunit OS=Rattus norvegicus OX=10116 GN=Atp6v0d1 PE=1 SV=1	0.0371864	0.117833
						Efr3a	EFR3 homolog A OS=Rattus norvegicus OX=10116 GN=Efr3a PE=1 SV=1	0.0136166	0.118667
						Ybx1	Y-box-binding protein 1 OS=Rattus norvegicus OX=10116 GN=Ybx1 PE=2 SV=3	0.00251734	0.119333
						Tjp1	Tight junction protein ZO-1 OS=Rattus norvegicus OX=10116 GN=Tjp1 PE=1 SV=1	0.00792249	0.12
						Psmd13	26S proteasome non-ATPase regulatory subunit 13 OS=Rattus norvegicus OX=10116 GN=Psmd13 PE=1 SV=1	0.00530376	0.121333
						Eif4g1	Eukaryotic translation initiation factor 4 gamma, 1 OS=Rattus norvegicus OX=10116 GN=Eif4g1 PE=1 SV=1	0.0063146	0.121833
						Armc1	Armadillo repeat-containing protein 1 OS=Rattus norvegicus OX=10116 GN=Armc1 PE=1 SV=1	0.0359141	0.123
						Stxbp1	Syntaxin-binding protein 1 OS=Rattus norvegicus OX=10116 GN=Stxbp1 PE=1 SV=1	0.0239558	0.123333
						Hdac6,LOC108348065	Histone deacetylase 6 OS=Rattus norvegicus OX=10116 GN=Hdac6 PE=1 SV=1	0.043353	0.1245
						Cct7	T-complex protein 1 subunit eta OS=Rattus norvegicus OX=10116 GN=Cct7 PE=1 SV=1	0.00885433	0.125667
						Kif5b	Kinesin-1 heavy chain OS=Rattus norvegicus OX=10116 GN=Kif5b PE=1 SV=1	0.00263218	0.125667
						Rpl5	60S ribosomal protein L5 OS=Rattus norvegicus OX=10116 GN=Rpl5 PE=1 SV=3	0.0302138	0.126
						Nucks1	Nuclear ubiquitous casein and cyclin-dependent kinase substrate 1 OS=Rattus norvegicus OX=10116 GN=Nucks1 PE=1 SV=1	0.0386512	0.126
						Cog1	Component of oligomeric golgi complex 1 OS=Rattus norvegicus OX=10116 GN=Cog1 PE=1 SV=1	0.0240988	0.126334
						Prrc2a	Protein PRRC2A OS=Rattus norvegicus OX=10116 GN=Prrc2a PE=1 SV=1	0.0409753	0.126667
						Stip1	Stress-induced-phosphoprotein 1 OS=Rattus norvegicus OX=10116 GN=Stip1 PE=1 SV=1	0.0198006	0.127333
						Srp68	Signal recognition particle subunit SRP68 OS=Rattus norvegicus OX=10116 GN=Srp68 PE=1 SV=1	0.0299544	0.127334
						Psmd4	Antisecretory factor OS=Rattus norvegicus OX=10116 GN=Psmd4 PE=1 SV=1	0.0232354	0.128833
						Prkaa1	5'-AMP-activated protein kinase catalytic subunit alpha-1 OS=Rattus norvegicus OX=10116 GN=Prkaa1 PE=1 SV=2	0.042039	0.129333
						Eef2	Elongation factor 2 OS=Rattus norvegicus OX=10116 GN=Eef2 PE=1 SV=4	0.00528096	0.130333
						Naa15	N(alpha)-acetyltransferase 15, NatA auxiliary subunit OS=Rattus norvegicus OX=10116 GN=Naa15 PE=1 SV=2	0.00410259	0.130666
						Nek9	NIMA-related kinase 9 OS=Rattus norvegicus OX=10116 GN=Nek9 PE=1 SV=1	0.0444384	0.130833
						Arfgap2	ADP-ribosylation factor GTPase-activating protein 2 OS=Rattus norvegicus OX=10116 GN=Arfgap2 PE=1 SV=1	0.00351403	0.131667
						Rps11	40S ribosomal protein S11 OS=Rattus norvegicus OX=10116 GN=Rps11 PE=1 SV=3	0.0466056	0.132333
						Pafah1b1	Platelet-activating factor acetylhydrolase IB subunit alpha OS=Rattus norvegicus OX=10116 GN=Pafah1b1 PE=1 SV=2	0.00251039	0.133834
						Vcp	Transitional endoplasmic reticulum ATPase OS=Rattus norvegicus OX=10116 GN=Vcp PE=1 SV=3	0.00078602	0.134666
						Cct4	T-complex protein 1 subunit delta OS=Rattus norvegicus OX=10116 GN=Cct4 PE=1 SV=3	0.0433463	0.134833
						Rpl11	60S ribosomal protein L11 OS=Rattus norvegicus OX=10116 GN=Rpl11 PE=1 SV=2	0.00739974	0.135167
						Hspa5	Endoplasmic reticulum chaperone BiP OS=Rattus norvegicus OX=10116 GN=Hspa5 PE=1 SV=1	0.0073032	0.135334
						Dnajc11	DnaJ (Hsp40) homolog, subfamily C, member 11 OS=Rattus norvegicus OX=10116 GN=Dnajc11 PE=1 SV=1	0.0450264	0.135834
						Eif3f	Eukaryotic translation initiation factor 3 subunit F OS=Rattus norvegicus OX=10116 GN=Eif3f PE=1 SV=3	0.00458964	0.136333
						Rufy1	RUN and FYVE domain-containing 1 OS=Rattus norvegicus OX=10116 GN=Rufy1 PE=1 SV=1	0.0351764	0.137166
						Rpl23	60S ribosomal protein L23 OS=Rattus norvegicus OX=10116 GN=Rpl23 PE=2 SV=1	0.0443536	0.137666
						U2af1	RCG60540, isoform CRA_a OS=Rattus norvegicus OX=10116 GN=U2af1 PE=1 SV=1	0.0192686	0.138666
						Colgalt1	Collagen beta(1-O)galactosyltransferase 1 OS=Rattus norvegicus OX=10116 GN=Colgalt1 PE=1 SV=1	0.032137	0.139667
						Eef1e1	Eukaryotic translation elongation factor 1 epsilon 1 OS=Rattus norvegicus OX=10116 GN=Eef1e1 PE=1 SV=1	0.00104399	0.14
						Ddx1	ATP-dependent RNA helicase DDX1 OS=Rattus norvegicus OX=10116 GN=Ddx1 PE=1 SV=1	0.0116668	0.14
						Lnpep	Leucyl-cystinyl aminopeptidase OS=Rattus norvegicus OX=10116 GN=Lnpep PE=1 SV=1	0.00613962	0.140166
						Tcp1	T-complex protein 1 subunit alpha OS=Rattus norvegicus OX=10116 GN=Tcp1 PE=1 SV=1	0.0429164	0.140499
						Psmd5	Proteasome (Prosome, macropain) 26S subunit, non-ATPase, 5 (Predicted), isoform CRA_a OS=Rattus norvegicus OX=10116 GN=Psmd5 PE=1 SV=1	0.0245787	0.1405
						Rps28	40S ribosomal protein S28 OS=Rattus norvegicus OX=10116 GN=Rps28 PE=1 SV=1	0.0120421	0.141668
						Cul3	Cullin-3 OS=Rattus norvegicus OX=10116 GN=Cul3 PE=1 SV=1	0.00135774	0.141834
						Ckap5	Cytoskeleton-associated protein 5 OS=Rattus norvegicus OX=10116 GN=Ckap5 PE=1 SV=3	0.00709208	0.142
						Ipo5	Importin 5 OS=Rattus norvegicus OX=10116 GN=Ipo5 PE=1 SV=1	0.0471404	0.1425
						P4ha1	Prolyl 4-hydroxylase subunit alpha-1 OS=Rattus norvegicus OX=10116 GN=P4ha1 PE=2 SV=2	0.00364313	0.143
						Pgm1	Phosphoglucomutase 1 OS=Rattus norvegicus OX=10116 GN=Pgm1 PE=1 SV=2	0.000140234	0.143333
						Gosr1	Golgi SNAP receptor complex member 1 OS=Rattus norvegicus OX=10116 GN=Gosr1 PE=1 SV=1	0.00743075	0.143667
						Pdcd6ip	Programmed cell death 6-interacting protein OS=Rattus norvegicus OX=10116 GN=Pdcd6ip PE=1 SV=1	0.0200429	0.144334
						Atp1b3	Sodium/potassium-transporting ATPase subunit beta-3 OS=Rattus norvegicus OX=10116 GN=Atp1b3 PE=2 SV=1	0.024491	0.145
						Psmd8	Proteasome 26S subunit, non-ATPase 8 OS=Rattus norvegicus OX=10116 GN=Psmd8 PE=1 SV=1	0.0096442	0.1455
						Tomm70	Mitochondrial import receptor subunit TOM70 OS=Rattus norvegicus OX=10116 GN=Tomm70 PE=1 SV=1	0.0136	0.145666
						RGD1559896	Similar to RIKEN cDNA 2310022B05 OS=Rattus norvegicus OX=10116 GN=RGD1559896 PE=1 SV=1	0.0133663	0.146833
						Psap	Prosaposin OS=Rattus norvegicus OX=10116 GN=Psap PE=1 SV=1	0.0254546	0.147
						Uba1	Ubiquitin-like modifier-activating enzyme 1 OS=Rattus norvegicus OX=10116 GN=Uba1 PE=1 SV=1	0.0463207	0.147333
						Tmed4	Transmembrane emp24 protein transport domain containing 4 (Predicted), isoform CRA_b OS=Rattus norvegicus OX=10116 GN=Tmed4 PE=1 SV=3	0.0325664	0.148833
						Copb2	Coatomer subunit beta' OS=Rattus norvegicus OX=10116 GN=Copb2 PE=1 SV=3	0.0216639	0.149
						Cct6a	Chaperonin containing Tcp1, subunit 6A (Zeta 1) OS=Rattus norvegicus OX=10116 GN=Cct6a PE=1 SV=1	0.0359404	0.149166
						Arpc5l	Actin-related protein 2/3 complex subunit 5-like protein OS=Rattus norvegicus OX=10116 GN=Arpc5l PE=1 SV=2	0.0482177	0.149666
						Rps7	40S ribosomal protein S7 OS=Rattus norvegicus OX=10116 GN=Rps7 PE=1 SV=1	0.0314445	0.149667
						Psmd14	Proteasome (Prosome, macropain) 26S subunit, non-ATPase, 14 OS=Rattus norvegicus OX=10116 GN=Psmd14 PE=1 SV=1	0.0116144	0.151001
						Dhrs7	Dehydrogenase/reductase 7 OS=Rattus norvegicus OX=10116 GN=Dhrs7 PE=1 SV=3	0.0224097	0.152
						Elac2	ElaC homolog 2 (E. coli) OS=Rattus norvegicus OX=10116 GN=Elac2 PE=1 SV=1	0.0455694	0.152334
						Ufl1	E3 UFM1-protein ligase 1 OS=Rattus norvegicus OX=10116 GN=Ufl1 PE=1 SV=1	0.0270279	0.152334
						Rhoa	Transforming protein RhoA OS=Rattus norvegicus OX=10116 GN=Rhoa PE=1 SV=1	0.0115235	0.152667
						Pdap1	28 kDa heat- and acid-stable phosphoprotein OS=Rattus norvegicus OX=10116 GN=Pdap1 PE=1 SV=1	0.0142272	0.153
						Cct5	T-complex protein 1 subunit epsilon OS=Rattus norvegicus OX=10116 GN=Cct5 PE=1 SV=1	0.0313842	0.154333
						Ap2a2	AP-2 complex subunit alpha-2 OS=Rattus norvegicus OX=10116 GN=Ap2a2 PE=1 SV=3	0.00546333	0.1545
						Uggt1	UDP-glucose:glycoprotein glucosyltransferase 1 OS=Rattus norvegicus OX=10116 GN=Uggt1 PE=1 SV=2	0.0145392	0.155667
						Lap3	Cytosol aminopeptidase OS=Rattus norvegicus OX=10116 GN=Lap3 PE=1 SV=1	0.0110047	0.156
						Cct3	T-complex protein 1 subunit gamma OS=Rattus norvegicus OX=10116 GN=Cct3 PE=1 SV=1	0.0199025	0.156
						LOC498555,Rplp2	Similar to 60S acidic ribosomal protein P2 OS=Rattus norvegicus OX=10116 GN=LOC498555 PE=3 SV=1	0.0318606	0.156667
						Rrm1	Ribonucleoside-diphosphate reductase OS=Rattus norvegicus OX=10116 GN=Rrm1 PE=1 SV=1	0.00542205	0.157667
						Strn	RCG61894, isoform CRA_a OS=Rattus norvegicus OX=10116 GN=Strn PE=1 SV=1	0.022105	0.157833
						Sec23ip	RCG40648, isoform CRA_b OS=Rattus norvegicus OX=10116 GN=Sec23ip PE=1 SV=1	0.044997	0.159
						Cux1	Homeobox protein cut-like 1 OS=Rattus norvegicus OX=10116 GN=Cux1 PE=1 SV=2	0.0460912	0.159667
						Klc4	Kinesin light chain 4 OS=Rattus norvegicus OX=10116 GN=Klc4 PE=1 SV=1	0.00878014	0.160667
						Fblim1	Filamin binding LIM protein 1, isoform CRA_a OS=Rattus norvegicus OX=10116 GN=Fblim1 PE=4 SV=1	0.0304253	0.160833
						Man2b1	Alpha-mannosidase OS=Rattus norvegicus OX=10116 GN=Man2b1 PE=1 SV=1	0.00990437	0.162
						Myo15a	Myosin XVA OS=Rattus norvegicus OX=10116 GN=Myo15a PE=3 SV=1	0.0359908	0.162333
						Hnrnpf	Heterogeneous nuclear ribonucleoprotein F OS=Rattus norvegicus OX=10116 GN=Hnrnpf PE=1 SV=3	0.046198	0.162667
						Mypn	Myopalladin OS=Rattus norvegicus OX=10116 GN=Mypn PE=1 SV=1	0.0262661	0.162667
						Aup1	Ancient ubiquitous protein 1 OS=Rattus norvegicus OX=10116 GN=Aup1 PE=2 SV=1	0.00196764	0.163
						Focad	Focadhesin OS=Rattus norvegicus OX=10116 GN=Focad PE=1 SV=2	0.0141506	0.163667
						Mob4	MOB-like protein phocein OS=Rattus norvegicus OX=10116 GN=Mob4 PE=1 SV=1	0.0189797	0.165
						Capn2	Calpain-2 catalytic subunit OS=Rattus norvegicus OX=10116 GN=Capn2 PE=1 SV=3	0.0366953	0.1655
						Ap3d1	Adaptor-related protein complex 3 subunit delta 1 OS=Rattus norvegicus OX=10116 GN=Ap3d1 PE=1 SV=1	0.0155631	0.165667
						Rpl18	60S ribosomal protein L18 OS=Rattus norvegicus OX=10116 GN=Rpl18 PE=1 SV=1	0.0429129	0.166
						Adipoq	Adiponectin, C1Q and collagen domain-containing OS=Rattus norvegicus OX=10116 GN=Adipoq PE=1 SV=1	0.0460481	0.166333
						Mcrip1	Mapk-regulated corepressor-interacting protein 1 OS=Rattus norvegicus OX=10116 GN=Mcrip1 PE=1 SV=1	0.0224923	0.166833
						Rab14	RAB14, member RAS oncogene family OS=Rattus norvegicus OX=10116 GN=Rab14 PE=1 SV=1	0.0226611	0.167333
						Pcna	Proliferating cell nuclear antigen OS=Rattus norvegicus OX=10116 GN=Pcna PE=1 SV=1	0.0280346	0.167833
						Erap1	Endoplasmic reticulum aminopeptidase 1 OS=Rattus norvegicus OX=10116 GN=Erap1 PE=2 SV=2	0.0480124	0.168333
						Bag5	BAG family molecular chaperone regulator 5 OS=Rattus norvegicus OX=10116 GN=Bag5 PE=1 SV=1	0.0263554	0.1685
						Uba5	Ubiquitin-like modifier-activating enzyme 5 OS=Rattus norvegicus OX=10116 GN=Uba5 PE=1 SV=1	0.0133015	0.168667
						Rps4x	40S ribosomal protein S4 OS=Rattus norvegicus OX=10116 GN=Rps4x PE=3 SV=1	0.0436963	0.169
						Tacc2	Transforming, acidic coiled-coil-containing protein 2 OS=Rattus norvegicus OX=10116 GN=Tacc2 PE=1 SV=1	0.000949825	0.169167
						Rpl27	60S ribosomal protein L27 OS=Rattus norvegicus OX=10116 GN=Rpl27 PE=2 SV=2	0.0141857	0.17
						Itga6	Integrin subunit alpha 6 OS=Rattus norvegicus OX=10116 GN=Itga6 PE=1 SV=1	0.0471479	0.170333
						Aak1	AP2-associated protein kinase 1 OS=Rattus norvegicus OX=10116 GN=Aak1 PE=1 SV=1	0.0383393	0.171
						Cct2	T-complex protein 1 subunit beta OS=Rattus norvegicus OX=10116 GN=Cct2 PE=1 SV=3	0.0257434	0.1715
						Ap2a1	AP-2 complex subunit alpha OS=Rattus norvegicus OX=10116 GN=Ap2a1 PE=1 SV=1	0.0230565	0.171666
						Arpc1a	Actin-related protein 2/3 complex subunit 1A OS=Rattus norvegicus OX=10116 GN=Arpc1a PE=2 SV=1	0.0299666	0.172
						Coro7	Coronin OS=Rattus norvegicus OX=10116 GN=Coro7 PE=1 SV=1	0.029915	0.172001
						Cct8	Chaperonin subunit 8 (Theta) (Predicted), isoform CRA_a OS=Rattus norvegicus OX=10116 GN=Cct8 PE=1 SV=1	0.00875902	0.173667
						Rtcb	tRNA-splicing ligase RtcB homolog OS=Rattus norvegicus OX=10116 GN=Rtcb PE=2 SV=1	0.00881574	0.173667
						Elavl1	ELAV-like protein 1 OS=Rattus norvegicus OX=10116 GN=Elavl1 PE=1 SV=1	0.0413428	0.174
						Abcf1	ATP-binding cassette sub-family F member 1 OS=Rattus norvegicus OX=10116 GN=Abcf1 PE=1 SV=1	0.0155542	0.1745
						Prdx1	Thioredoxin domain-containing protein OS=Rattus norvegicus OX=10116 PE=4 SV=1	0.0141494	0.174666
						Eef1d	Elongation factor 1-delta OS=Rattus norvegicus OX=10116 GN=Eef1d PE=1 SV=2	0.0215369	0.175667
						Rplp0	60S acidic ribosomal protein P0 OS=Rattus norvegicus OX=10116 GN=Rplp0 PE=1 SV=2	0.0234017	0.177667
						Rcsd1	RCSD domain containing 1 (Predicted), isoform CRA_a OS=Rattus norvegicus OX=10116 GN=Rcsd1 PE=1 SV=1	0.0136063	0.179
						Ssr3	Translocon-associated protein subunit gamma OS=Rattus norvegicus OX=10116 GN=Ssr3 PE=1 SV=2	0.0456013	0.179167
						Eif4g2	Eukaryotic translation initiation factor 4, gamma 2 OS=Rattus norvegicus OX=10116 GN=Eif4g2 PE=1 SV=2	0.00781178	0.179333
						Eif2s2	Eukaryotic translation initiation factor 2 subunit beta OS=Rattus norvegicus OX=10116 GN=Eif2s2 PE=1 SV=1	0.0276864	0.18
						Cog4	Component of oligomeric golgi complex 4 OS=Rattus norvegicus OX=10116 GN=Cog4 PE=1 SV=1	0.0185368	0.180333
						Rab7a	Ras-related protein Rab-7a OS=Rattus norvegicus OX=10116 GN=Rab7a PE=1 SV=1	0.0357026	0.181
						Brox	BRO1 domain-containing protein BROX OS=Rattus norvegicus OX=10116 GN=Brox PE=2 SV=1	0.0168574	0.183667
						Diaph1	Protein diaphanous homolog 1 OS=Rattus norvegicus OX=10116 GN=Diaph1 PE=1 SV=3	0.0342745	0.183667
						Ttc1	Tetratricopeptide repeat domain 1 OS=Rattus norvegicus OX=10116 GN=Ttc1 PE=1 SV=1	0.0164475	0.183667
						Scfd1	Sec1 family domain-containing protein 1 OS=Rattus norvegicus OX=10116 GN=Scfd1 PE=1 SV=1	0.0434572	0.184
						Rtraf	RNA transcription, translation and transport factor OS=Rattus norvegicus OX=10116 GN=Rtraf PE=1 SV=1	0.0183212	0.184334
						Itpr3	Inositol 1,4,5-trisphosphate receptor type 3 OS=Rattus norvegicus OX=10116 GN=Itpr3 PE=1 SV=1	0.0418718	0.184834
						Cd34	CD34 antigen (Predicted) OS=Rattus norvegicus OX=10116 GN=Cd34 PE=1 SV=1	0.0188706	0.186333
						Copg2	Coatomer subunit gamma OS=Rattus norvegicus OX=10116 GN=Copg2 PE=1 SV=1	0.0112628	0.186333
						Glg1	Golgi apparatus protein 1 OS=Rattus norvegicus OX=10116 GN=Glg1 PE=1 SV=1	0.0175261	0.1865
						Cmas	N-acylneuraminate cytidylyltransferase OS=Rattus norvegicus OX=10116 GN=Cmas PE=2 SV=1	0.0480551	0.186667
						Psmd7	Proteasome (Prosome, macropain) 26S subunit, non-ATPase, 7 (Predicted) OS=Rattus norvegicus OX=10116 GN=Psmd7 PE=1 SV=1	0.0122644	0.187
						Rpl8	60S ribosomal protein L8 OS=Rattus norvegicus OX=10116 GN=Rpl8 PE=2 SV=2	0.0122184	0.187167
						Chmp2a	Charged multivesicular body protein 2A OS=Rattus norvegicus OX=10116 GN=Chmp2a PE=1 SV=1	0.00498556	0.188167
						Dnm2	Dynamin-2 OS=Rattus norvegicus OX=10116 GN=Dnm2 PE=1 SV=2	0.00789595	0.188333
						Sf3a2	Splicing factor 3A subunit 2 OS=Rattus norvegicus OX=10116 GN=Sf3a2 PE=2 SV=1	0.0154797	0.189166
						Dctn2	Dynactin subunit 2 OS=Rattus norvegicus OX=10116 GN=Dctn2 PE=1 SV=1	0.00289287	0.189333
						Eif3c	Eukaryotic translation initiation factor 3 subunit C OS=Rattus norvegicus OX=10116 GN=Eif3c PE=1 SV=1	0.020937	0.19
						Rala	Ras-related protein Ral-A OS=Rattus norvegicus OX=10116 GN=Rala PE=1 SV=1	0.0173096	0.19
						Actr10	ARP10 actin-related protein 10 homolog (S. cerevisiae) OS=Rattus norvegicus OX=10116 GN=Actr10 PE=1 SV=1	0.00680613	0.190333
						Ampd2	AMP deaminase 2 OS=Rattus norvegicus OX=10116 GN=Ampd2 PE=1 SV=2	0.00586985	0.190333
						Cdipt	CDP-diacylglycerol--inositol 3-phosphatidyltransferase OS=Rattus norvegicus OX=10116 GN=Cdipt PE=1 SV=1	0.0422206	0.190333
						Arl8b	ADP-ribosylation factor-like protein 8B OS=Rattus norvegicus OX=10116 GN=Arl8b PE=2 SV=1	0.015025	0.190667
						Gpi	Glucose-6-phosphate isomerase OS=Rattus norvegicus OX=10116 GN=Gpi PE=1 SV=1	0.00916348	0.191
						Osbpl8	Oxysterol-binding protein OS=Rattus norvegicus OX=10116 GN=Osbpl8 PE=1 SV=1	0.0100466	0.191166
						Efl1	Elongation factor-like GTPase 1 OS=Rattus norvegicus OX=10116 GN=Efl1 PE=1 SV=2	0.0240691	0.191333
						Sars	Seryl-aminoacyl-tRNA synthetase 1, isoform CRA_a OS=Rattus norvegicus OX=10116 GN=Sars PE=1 SV=1	0.0222368	0.191833
						Nub1	Negative regulator of ubiquitin-like proteins 1 OS=Rattus norvegicus OX=10116 GN=Nub1 PE=1 SV=1	0.00719099	0.192167
						Vwa1	von Willebrand factor A domain-containing protein 1 OS=Rattus norvegicus OX=10116 GN=Vwa1 PE=2 SV=1	0.0136447	0.192333
						Vcl	Vinculin OS=Rattus norvegicus OX=10116 GN=Vcl PE=1 SV=1	0.0423866	0.192334
						Eif3j	Eukaryotic translation initiation factor 3 subunit J OS=Rattus norvegicus OX=10116 GN=Eif3j PE=1 SV=1	0.016181	0.192834
						Ciapin1	Anamorsin OS=Rattus norvegicus OX=10116 GN=Ciapin1 PE=1 SV=1	0.0223846	0.193
						Atp6v1b2	V-type proton ATPase subunit B, brain isoform OS=Rattus norvegicus OX=10116 GN=Atp6v1b2 PE=1 SV=1	0.0225043	0.194501
						Hnrnpc	(collapsed)	0.0108512	0.195333
						Pcbp4	Poly(rC)-binding protein 4 OS=Rattus norvegicus OX=10116 GN=Pcbp4 PE=4 SV=1	0.0096135	0.197333
						Ppia	Peptidyl-prolyl cis-trans isomerase A OS=Rattus norvegicus OX=10116 GN=Ppia PE=1 SV=2	0.00121165	0.197333
						Rela	Nuclear factor kappaB subunit p65 OS=Rattus norvegicus OX=10116 GN=Rela PE=1 SV=1	0.0206301	0.197334
						Prpf6	Pre-mRNA-processing factor 6 OS=Rattus norvegicus OX=10116 GN=Prpf6 PE=1 SV=1	0.00179253	0.197667
						Hprt1	Hypoxanthine-guanine phosphoribosyltransferase OS=Rattus norvegicus OX=10116 GN=Hprt1 PE=1 SV=1	0.0046259	0.198667
						Eif4b	Eukaryotic translation initiation factor 4B OS=Rattus norvegicus OX=10116 GN=Eif4b PE=1 SV=1	0.00154886	0.2
						Alpk2	Alpha-kinase 2 OS=Rattus norvegicus OX=10116 GN=Alpk2 PE=4 SV=3	0.00942148	0.200167
						Rpl32	60S ribosomal protein L32 OS=Rattus norvegicus OX=10116 GN=Rpl32 PE=1 SV=2	0.01843	0.2005
						Cbfb	Core-binding factor subunit beta OS=Rattus norvegicus OX=10116 GN=Cbfb PE=1 SV=1	0.0257499	0.201999
						Ptpn23	Tyrosine-protein phosphatase non-receptor type 23 OS=Rattus norvegicus OX=10116 GN=Ptpn23 PE=1 SV=1	0.0441487	0.204
						Lama4	Laminin subunit alpha 4 OS=Rattus norvegicus OX=10116 GN=Lama4 PE=1 SV=3	0.00879875	0.2045
						Rpl13a	Uncharacterized protein OS=Rattus norvegicus OX=10116 PE=3 SV=1	0.00912528	0.204667
						Rps13	40S ribosomal protein S13 OS=Rattus norvegicus OX=10116 GN=Rps13 PE=1 SV=2	0.0210085	0.206
						Herc4	Probable E3 ubiquitin-protein ligase HERC4 OS=Rattus norvegicus OX=10116 GN=Herc4 PE=2 SV=1	0.000733158	0.206667
						Mapk1	Mitogen-activated protein kinase 1 OS=Rattus norvegicus OX=10116 GN=Mapk1 PE=1 SV=3	0.0197196	0.207668
						Nmt1	Glycylpeptide N-tetradecanoyltransferase 1 OS=Rattus norvegicus OX=10116 GN=Nmt1 PE=1 SV=1	0.0205184	0.2085
						Nisch	Nischarin OS=Rattus norvegicus OX=10116 GN=Nisch PE=2 SV=2	0.00691013	0.209333
						Uso1	General vesicular transport factor p115 OS=Rattus norvegicus OX=10116 GN=Uso1 PE=1 SV=1	0.000527036	0.2095
						Vac14	Protein VAC14 homolog OS=Rattus norvegicus OX=10116 GN=Vac14 PE=1 SV=1	0.0202167	0.210833
						Sec24c	SEC24 homolog C, COPII coat complex component OS=Rattus norvegicus OX=10116 GN=Sec24c PE=1 SV=1	0.00471912	0.210834
						Rpn1	Dolichyl-diphosphooligosaccharide--protein glycosyltransferase subunit 1 OS=Rattus norvegicus OX=10116 GN=Rpn1 PE=1 SV=1	0.0206391	0.211167
						Gosr2	Golgi SNAP receptor complex member 2 OS=Rattus norvegicus OX=10116 GN=Gosr2 PE=1 SV=2	0.0220377	0.211333
						Eif3h	Eukaryotic translation initiation factor 3 subunit H OS=Rattus norvegicus OX=10116 GN=Eif3h PE=1 SV=1	0.0249534	0.211834
						Rps3	40S ribosomal protein S3 OS=Rattus norvegicus OX=10116 GN=Rps3 PE=1 SV=1	0.0225445	0.212001
						Mast4	Microtubule-associated serine/threonine kinase family member 4 OS=Rattus norvegicus OX=10116 GN=Mast4 PE=1 SV=2	0.0451023	0.213
						Mydgf	Myeloid-derived growth factor OS=Rattus norvegicus OX=10116 GN=Mydgf PE=1 SV=2	0.0175632	0.214166
						Itgb1	Integrin beta OS=Rattus norvegicus OX=10116 GN=Itgb1 PE=1 SV=1	0.0126883	0.214333
						Cep170,LOC100909664	CEP170_C domain-containing protein OS=Rattus norvegicus OX=10116 GN=Cep170 PE=1 SV=1	0.0177848	0.214667
						Atp6v1a	ATPase H+-transporting V1 subunit A OS=Rattus norvegicus OX=10116 GN=Atp6v1a PE=1 SV=1	0.0102767	0.214667
						Uba2	SUMO-activating enzyme subunit 2 OS=Rattus norvegicus OX=10116 GN=Uba2 PE=1 SV=3	0.00366986	0.214834
						Tor1aip2	Torsin-1A-interacting protein 2 OS=Rattus norvegicus OX=10116 GN=Tor1aip2 PE=2 SV=1	0.0114097	0.215667
						Rpn2	Dolichyl-diphosphooligosaccharide--protein glycosyltransferase subunit 2 OS=Rattus norvegicus OX=10116 GN=Rpn2 PE=1 SV=1	0.0124598	0.215833
						Arih1	RBR-type E3 ubiquitin transferase OS=Rattus norvegicus OX=10116 GN=Arih1 PE=1 SV=1	0.000800876	0.216
						Kpnb1	Importin subunit beta-1 OS=Rattus norvegicus OX=10116 GN=Kpnb1 PE=1 SV=1	0.0368102	0.216166
						St13	Hsc70-interacting protein OS=Rattus norvegicus OX=10116 GN=St13 PE=1 SV=1	0.0407398	0.2165
						Bcam	Basal cell adhesion molecule OS=Rattus norvegicus OX=10116 GN=Bcam PE=2 SV=1	0.0133958	0.216667
						Atp6v1c1	V-type proton ATPase subunit C 1 OS=Rattus norvegicus OX=10116 GN=Atp6v1c1 PE=2 SV=1	0.00726887	0.216667
						Arl3	ADP-ribosylation factor-like protein 3 OS=Rattus norvegicus OX=10116 GN=Arl3 PE=1 SV=2	0.0100569	0.217333
						Sec23a	Protein transport protein SEC23 OS=Rattus norvegicus OX=10116 GN=Sec23a PE=1 SV=1	0.0257786	0.217666
						Xpo7	Exportin 7 OS=Rattus norvegicus OX=10116 GN=Xpo7 PE=1 SV=1	0.00489995	0.218
						Sbds	Ribosome maturation protein SBDS OS=Rattus norvegicus OX=10116 GN=Sbds PE=2 SV=1	0.00647469	0.2185
						Itgb1bp2	Integrin beta 1 binding protein 2 (Predicted) OS=Rattus norvegicus OX=10116 GN=Itgb1bp2 PE=4 SV=1	0.0376415	0.218833
						Ktn1	Kinectin 1 OS=Rattus norvegicus OX=10116 GN=Ktn1 PE=1 SV=2	0.0022765	0.219333
						Arpc2	Arp2/3 complex 34 kDa subunit OS=Rattus norvegicus OX=10116 GN=Arpc2 PE=1 SV=1	0.0192217	0.219334
						Hnrnpab	CArG-binding factor A OS=Rattus norvegicus OX=10116 GN=Hnrnpab PE=1 SV=1	0.0389492	0.219667
						Arhgef7	Rho guanine nucleotide exchange factor 7 OS=Rattus norvegicus OX=10116 GN=Arhgef7 PE=1 SV=1	0.00534709	0.220666
						Dnaja1	DnaJ homolog subfamily A member 1 OS=Rattus norvegicus OX=10116 GN=Dnaja1 PE=1 SV=1	0.0240764	0.220833
						Pcnp	PEST proteolytic signal-containing nuclear protein OS=Rattus norvegicus OX=10116 GN=Pcnp PE=1 SV=1	0.0106204	0.220833
						Psmc1	26S proteasome regulatory subunit 4 OS=Rattus norvegicus OX=10116 GN=Psmc1 PE=1 SV=1	0.00413819	0.221166
						Rab1a	RAB1A, member RAS oncogene family OS=Rattus norvegicus OX=10116 GN=Rab1a PE=1 SV=1	0.000821597	0.221333
						Ganab	Alpha glucosidase 2 alpha neutral subunit (Predicted) OS=Rattus norvegicus OX=10116 GN=Ganab PE=1 SV=1	0.00410684	0.222
						Erp44	BWK4 OS=Rattus norvegicus OX=10116 GN=Erp44 PE=1 SV=1	0.00711989	0.222834
						Pfkl	ATP-dependent 6-phosphofructokinase, liver type OS=Rattus norvegicus OX=10116 GN=Pfkl PE=1 SV=3	0.0205847	0.223167
						Dnajc7	DnaJ heat shock protein family (Hsp40) member C7 OS=Rattus norvegicus OX=10116 GN=Dnajc7 PE=1 SV=1	0.0120654	0.223333
						Maea	E3 ubiquitin-protein transferase MAEA OS=Rattus norvegicus OX=10116 GN=Maea PE=2 SV=2	0.0149114	0.223333
						Faf2	FAS-associated factor 2 OS=Rattus norvegicus OX=10116 GN=Faf2 PE=1 SV=1	0.0242955	0.223667
						Copb1	Coatomer subunit beta OS=Rattus norvegicus OX=10116 GN=Copb1 PE=1 SV=1	0.0233915	0.224667
						Dnajc3	DnaJ homolog subfamily C member 3 OS=Rattus norvegicus OX=10116 GN=Dnajc3 PE=1 SV=3	0.00625536	0.225
						Ubap2l	RCG62582, isoform CRA_b OS=Rattus norvegicus OX=10116 GN=Ubap2l PE=1 SV=2	0.0142388	0.225333
						Uba6	Similar to RIKEN cDNA 5730469D23 (Predicted) OS=Rattus norvegicus OX=10116 GN=Uba6 PE=1 SV=1	0.0208743	0.2255
						Vti1b	Vesicle transport through interaction with t-SNAREs homolog 1B OS=Rattus norvegicus OX=10116 GN=Vti1b PE=1 SV=2	0.00181005	0.2255
						Dynlrb1	Dynein light chain roadblock-type 1 OS=Rattus norvegicus OX=10116 GN=Dynlrb1 PE=1 SV=3	0.0317312	0.226
						Pcbp2	Poly(rC)-binding protein 2 OS=Rattus norvegicus OX=10116 GN=Pcbp2 PE=1 SV=1	0.000733171	0.227
						Ric8a	Resistance to inhibitors of cholinesterase 8 homolog A (C. elegans) OS=Rattus norvegicus OX=10116 GN=Ric8a PE=1 SV=1	0.0476769	0.227667
						Ipo7	Importin 7 OS=Rattus norvegicus OX=10116 GN=Ipo7 PE=1 SV=1	0.0339254	0.228
						Arcn1	Coatomer subunit delta OS=Rattus norvegicus OX=10116 GN=Arcn1 PE=2 SV=1	0.0150267	0.228834
						Purb	Transcriptional activator protein Pur-beta OS=Rattus norvegicus OX=10116 GN=Purb PE=1 SV=1	0.00537014	0.229333
						Pi4k2a	Phosphatidylinositol 4-kinase type 2-alpha OS=Rattus norvegicus OX=10116 GN=Pi4k2a PE=1 SV=1	0.00246516	0.229334
						Atxn2l	Ataxin 2-like OS=Rattus norvegicus OX=10116 GN=Atxn2l PE=1 SV=1	0.0096549	0.23
						Copa	Coatomer subunit alpha OS=Rattus norvegicus OX=10116 GN=Copa PE=1 SV=1	0.0110525	0.230333
						Vps53	VPS53 subunit of GARP complex OS=Rattus norvegicus OX=10116 GN=Vps53 PE=1 SV=1	0.0145433	0.230501
						Txlna	Taxilin alpha OS=Rattus norvegicus OX=10116 GN=Txlna PE=1 SV=1	0.0395313	0.230667
						Golga2	Golgin subfamily A member 2 OS=Rattus norvegicus OX=10116 GN=Golga2 PE=1 SV=1	0.0200389	0.231666
						Pbxip1	Pre-B-cell leukemia transcription factor-interacting protein 1 OS=Rattus norvegicus OX=10116 GN=Pbxip1 PE=1 SV=1	0.0011382	0.231667
						Sf3b4	Splicing factor 3B subunit 4 OS=Rattus norvegicus OX=10116 GN=Sf3b4 PE=2 SV=1	0.0370775	0.231833
						Pef1	Peflin OS=Rattus norvegicus OX=10116 GN=Pef1 PE=2 SV=1	0.0437268	0.2325
						Atp6v1e1	ATPase, H+ transporting, V1 subunit E isoform 1, isoform CRA_a OS=Rattus norvegicus OX=10116 GN=Atp6v1e1 PE=1 SV=1	0.0422218	0.233
						Ncstn	Ncstn protein OS=Rattus norvegicus OX=10116 GN=Ncstn PE=1 SV=1	0.020177	0.233167
						Gsk3a	Glycogen synthase kinase-3 alpha OS=Rattus norvegicus OX=10116 GN=Gsk3a PE=1 SV=1	0.00570688	0.233334
						Sorbs1	Sorbin and SH3 domain-containing protein 1 OS=Rattus norvegicus OX=10116 GN=Sorbs1 PE=1 SV=1	0.0220084	0.2335
						Txnl1	Thioredoxin-like protein 1 OS=Rattus norvegicus OX=10116 GN=Txnl1 PE=1 SV=1	0.04161	0.235167
						Ahcy	Adenosylhomocysteinase OS=Rattus norvegicus OX=10116 GN=Ahcy PE=1 SV=3	0.00384425	0.235833
						Ncbp1	Nuclear cap-binding protein subunit 1 OS=Rattus norvegicus OX=10116 GN=Ncbp1 PE=1 SV=1	0.0296453	0.236
						Marcksl1	MARCKS-related protein OS=Rattus norvegicus OX=10116 GN=Marcksl1 PE=2 SV=3	0.043524	0.236
						Pacs2	Phosphofurin acidic cluster sorting protein 2 OS=Rattus norvegicus OX=10116 GN=Pacs2 PE=1 SV=2	0.0332629	0.236667
						Preb	Prolactin regulatory element-binding protein OS=Rattus norvegicus OX=10116 GN=Preb PE=1 SV=1	0.0130966	0.2375
						Pgrmc2	Membrane-associated progesterone receptor component 2 OS=Rattus norvegicus OX=10116 GN=Pgrmc2 PE=1 SV=1	0.00441439	0.238333
						Rabl6	RAB, member RAS oncogene family-like 6 OS=Rattus norvegicus OX=10116 GN=Rabl6 PE=1 SV=1	0.0356593	0.240167
						Fubp3	Far upstream element-binding protein 3 OS=Rattus norvegicus OX=10116 GN=Fubp3 PE=1 SV=1	0.0191197	0.241333
						Rexo2	Oligoribonuclease, mitochondrial OS=Rattus norvegicus OX=10116 GN=Rexo2 PE=2 SV=1	0.0103119	0.242
						Drp2	Dystrophin-related protein 2 OS=Rattus norvegicus OX=10116 GN=Drp2 PE=1 SV=2	0.0201396	0.242333
						Arhgap18	Rho GTPase activating protein 18 (Predicted), isoform CRA_a OS=Rattus norvegicus OX=10116 GN=Arhgap18 PE=1 SV=2	0.0447837	0.243333
						Clic5	Chloride intracellular channel protein 5 OS=Rattus norvegicus OX=10116 GN=Clic5 PE=1 SV=1	0.00182175	0.2435
						Trip10	(collapsed)	0.0201573	0.243834
						Hyou1	Hyou1 protein OS=Rattus norvegicus OX=10116 GN=Hyou1 PE=1 SV=1	0.0169315	0.244
						Crip1	Cysteine-rich protein 1 OS=Rattus norvegicus OX=10116 GN=Crip1 PE=1 SV=2	0.0322903	0.244666
						Ccdc22	Coiled-coil domain-containing protein 22 OS=Rattus norvegicus OX=10116 GN=Ccdc22 PE=1 SV=2	0.00767432	0.244667
						Commd6	COMM domain-containing 6 OS=Rattus norvegicus OX=10116 GN=Commd6 PE=1 SV=1	0.0248975	0.244667
						Flot2	Flotillin OS=Rattus norvegicus OX=10116 GN=Flot2 PE=1 SV=1	0.0455431	0.244667
						Pxdn	Peroxidasin OS=Rattus norvegicus OX=10116 GN=Pxdn PE=4 SV=1	0.039562	0.245166
						Gclc	Glutamate--cysteine ligase catalytic subunit OS=Rattus norvegicus OX=10116 GN=Gclc PE=1 SV=2	0.0149073	0.246666
						Tmod3	RCG25684, isoform CRA_a OS=Rattus norvegicus OX=10116 GN=Tmod3 PE=1 SV=1	0.0087727	0.247
						Pa2g4	Proliferation-associated protein 2G4 OS=Rattus norvegicus OX=10116 GN=Pa2g4 PE=1 SV=1	0.00182046	0.247
						Lta4h	Leukotriene A(4) hydrolase OS=Rattus norvegicus OX=10116 GN=Lta4h PE=1 SV=1	0.010764	0.247333
						Mcam	Cell surface glycoprotein MUC18 OS=Rattus norvegicus OX=10116 GN=Mcam PE=1 SV=2	0.0172824	0.247667
						Ntn1	Netrin-1 OS=Rattus norvegicus OX=10116 GN=Ntn1 PE=4 SV=2	0.0262148	0.247667
						Myo1d	Unconventional myosin-Id OS=Rattus norvegicus OX=10116 GN=Myo1d PE=1 SV=3	0.00890073	0.2505
						Vps11	Vacuolar protein sorting-associated protein 11 homolog OS=Rattus norvegicus OX=10116 GN=Vps11 PE=1 SV=1	0.0020503	0.250666
						Ap2m1	AP-2 complex subunit mu OS=Rattus norvegicus OX=10116 GN=Ap2m1 PE=1 SV=1	1.60164e-05	0.250667
						Pdlim4	PDZ and LIM domain protein 4 OS=Rattus norvegicus OX=10116 GN=Pdlim4 PE=1 SV=1	0.0105113	0.251334
						Tmx1	Thioredoxin domain containing 1 OS=Rattus norvegicus OX=10116 GN=Tmx1 PE=1 SV=1	0.0413951	0.252666
						Dctn6	Dynactin 6 (Predicted), isoform CRA_b OS=Rattus norvegicus OX=10116 GN=Dctn6 PE=1 SV=1	0.00915275	0.2535
						Ccdc9	Coiled-coil domain-containing 9 OS=Rattus norvegicus OX=10116 GN=Ccdc9 PE=1 SV=2	0.0442175	0.253667
						Ap3b1	AP-3 complex subunit beta OS=Rattus norvegicus OX=10116 GN=Ap3b1 PE=1 SV=1	0.00458228	0.254333
						Ran	GTP-binding nuclear protein Ran OS=Rattus norvegicus OX=10116 GN=Ran PE=1 SV=3	0.00509896	0.254666
						Eif2s3y	Eukaryotic translation initiation factor 2 subunit 3, Y-linked OS=Rattus norvegicus OX=10116 GN=Eif2s3y PE=2 SV=2	0.00150587	0.255
						Actr3	Actin-related protein 3 OS=Rattus norvegicus OX=10116 GN=Actr3 PE=1 SV=1	0.00384295	0.255334
						Fbl	rRNA 2'-O-methyltransferase fibrillarin OS=Rattus norvegicus OX=10116 GN=Fbl PE=1 SV=2	0.0278137	0.2555
						Epb41l2	Erythrocyte membrane protein band 4.1-like 2 OS=Rattus norvegicus OX=10116 GN=Epb41l2 PE=1 SV=2	0.0169035	0.256
						Sept11,Septin11	Septin 11 OS=Rattus norvegicus OX=10116 GN=Sept11 PE=1 SV=1	0.0227889	0.256333
						Epn1	Epsin-1 OS=Rattus norvegicus OX=10116 GN=Epn1 PE=1 SV=1	0.00372642	0.256666
						Fam120a	Family with sequence similarity 120A OS=Rattus norvegicus OX=10116 GN=Fam120a PE=1 SV=2	0.0241603	0.256666
						Appl1	Adaptor protein, phosphotyrosine-interacting with PH domain and leucine zipper 1 OS=Rattus norvegicus OX=10116 GN=Appl1 PE=1 SV=3	0.032012	0.257
						Hmgn3	(collapsed)	0.00966252	0.257167
						Clip1	(collapsed)	0.0456768	0.257333
						Septin2	Septin-2 OS=Rattus norvegicus OX=10116 GN=Septin2 PE=1 SV=1	0.028463	0.258667
						Mlec	Unc-119 lipid-binding chaperone B OS=Rattus norvegicus OX=10116 GN=Mlec PE=1 SV=1	0.00907063	0.259
						Serpinc1	Serine (Or cysteine) peptidase inhibitor, clade C (Antithrombin), member 1 OS=Rattus norvegicus OX=10116 GN=Serpinc1 PE=1 SV=1	0.00036681	0.259333
						Gbf1	Golgi brefeldin A-resistant guanine nucleotide exchange factor 1 OS=Rattus norvegicus OX=10116 GN=Gbf1 PE=1 SV=1	0.0152288	0.26
						Wasf2	WASP family member 2 OS=Rattus norvegicus OX=10116 GN=Wasf2 PE=1 SV=1	0.0185151	0.260833
						Prpsap1	Phosphoribosyl pyrophosphate synthase-associated protein 1 OS=Rattus norvegicus OX=10116 GN=Prpsap1 PE=1 SV=1	0.0127679	0.261001
						Psmd12	Proteasome (Prosome, macropain) 26S subunit, non-ATPase, 12 OS=Rattus norvegicus OX=10116 GN=Psmd12 PE=1 SV=1	0.000844288	0.2615
						Strip1	Striatin-interacting protein 1 OS=Rattus norvegicus OX=10116 GN=Strip1 PE=1 SV=2	0.0382638	0.261833
						Nmt2	Glycylpeptide N-tetradecanoyltransferase OS=Rattus norvegicus OX=10116 GN=Nmt2 PE=1 SV=3	0.0436871	0.262
						Rpl38	Uncharacterized protein OS=Rattus norvegicus OX=10116 PE=3 SV=1	0.038252	0.262
						Srsf7	RCG61762, isoform CRA_d OS=Rattus norvegicus OX=10116 GN=Srsf7 PE=1 SV=1	0.036214	0.262333
						Ezr	Ezrin OS=Rattus norvegicus OX=10116 GN=Ezr PE=1 SV=1	0.00183174	0.263666
						Cfb	Complement factor B OS=Rattus norvegicus OX=10116 GN=Cfb PE=1 SV=1	0.00620889	0.264333
						P33monox	Putative monooxygenase p33MONOX OS=Rattus norvegicus OX=10116 GN=P33monox PE=1 SV=1	0.0338516	0.264667
						Lamp2	Lysosome-associated membrane glycoprotein 2 OS=Rattus norvegicus OX=10116 GN=Lamp2 PE=1 SV=3	0.0306287	0.264999
						Ppp1r13l	Protein phosphatase 1, regulatory subunit 13-like OS=Rattus norvegicus OX=10116 GN=Ppp1r13l PE=1 SV=2	0.00159574	0.265
						Xdh	RCG61833 OS=Rattus norvegicus OX=10116 GN=Xdh PE=1 SV=2	0.0321701	0.265833
						Rpl18a	60S ribosomal protein L18a OS=Rattus norvegicus OX=10116 GN=Rpl18a PE=2 SV=1	0.0319311	0.266
						Bsg	Basigin OS=Rattus norvegicus OX=10116 GN=Bsg PE=1 SV=2	0.0485784	0.267
						Pdlim5	PDZ and LIM domain protein 5 OS=Rattus norvegicus OX=10116 GN=Pdlim5 PE=1 SV=2	0.0159675	0.267333
						Cryab	Alpha-crystallin B chain OS=Rattus norvegicus OX=10116 GN=Cryab PE=1 SV=1	0.0115479	0.267334
						Snx1	Sorting nexin-1 OS=Rattus norvegicus OX=10116 GN=Snx1 PE=1 SV=1	0.0364798	0.2685
						Actr1a	Alpha-centractin OS=Rattus norvegicus OX=10116 GN=Actr1a PE=1 SV=1	0.0211736	0.269333
						Sptbn2	Spectrin beta chain OS=Rattus norvegicus OX=10116 GN=Sptbn2 PE=1 SV=2	0.0429999	0.2695
						Snx4	Sorting nexin 4 OS=Rattus norvegicus OX=10116 GN=Snx4 PE=1 SV=1	0.00235096	0.2695
						Lrba	LPS-responsive beige-like anchor protein OS=Rattus norvegicus OX=10116 GN=Lrba PE=1 SV=1	0.00377443	0.269834
						Sptbn1	Spectrin beta chain OS=Rattus norvegicus OX=10116 GN=Sptbn1 PE=1 SV=1	0.00589891	0.271
						Fip1l1	Pre-mRNA 3'-end-processing factor FIP1 OS=Rattus norvegicus OX=10116 GN=Fip1l1 PE=1 SV=1	0.00819079	0.271501
						Pacsin3	Protein kinase C and casein kinase substrate in neurons 3 OS=Rattus norvegicus OX=10116 GN=Pacsin3 PE=1 SV=3	0.0137986	0.271833
						Tmx4	Thioredoxin domain containing 13 OS=Rattus norvegicus OX=10116 GN=Tmx4 PE=1 SV=1	0.0125161	0.2725
						Cfl2	Cofilin 2 OS=Rattus norvegicus OX=10116 GN=Cfl2 PE=1 SV=1	0.0298798	0.273
						Arrb1	Beta-arrestin-1 OS=Rattus norvegicus OX=10116 GN=Arrb1 PE=1 SV=1	0.0294738	0.273667
						Mapk3	Mitogen-activated protein kinase 3 OS=Rattus norvegicus OX=10116 GN=Mapk3 PE=1 SV=5	0.0233369	0.274999
						Iqgap1	IQ motif containing GTPase activating protein 1 (Predicted), isoform CRA_b OS=Rattus norvegicus OX=10116 GN=Iqgap1 PE=1 SV=1	0.0438973	0.276
						Hip1	Huntingtin interacting protein 1, isoform CRA_a OS=Rattus norvegicus OX=10116 GN=Hip1 PE=1 SV=1	0.00839659	0.276667
						Eif1ax	Eukaryotic translation initiation factor 1A, X-linked OS=Rattus norvegicus OX=10116 GN=Eif1ax PE=1 SV=1	0.0184017	0.277333
						Apcs	Serum amyloid P-component OS=Rattus norvegicus OX=10116 GN=Apcs PE=1 SV=1	0.00756142	0.277334
						Snd1	Staphylococcal nuclease domain-containing protein 1 OS=Rattus norvegicus OX=10116 GN=Snd1 PE=1 SV=1	0.0175029	0.278
						Ptpn1	Tyrosine-protein phosphatase non-receptor type 1 OS=Rattus norvegicus OX=10116 GN=Ptpn1 PE=1 SV=1	0.00287929	0.278166
						Rab18	Ras-related protein Rab-18 OS=Rattus norvegicus OX=10116 GN=Rab18 PE=2 SV=1	0.00171798	0.278666
						LOC108348180	(collapsed)	0.0102311	0.279
						Arhgdib	Rho GDP dissociation inhibitor beta OS=Rattus norvegicus OX=10116 GN=Arhgdib PE=1 SV=1	0.0410914	0.279333
						Canx	Calnexin OS=Rattus norvegicus OX=10116 GN=Canx PE=1 SV=1	0.00226413	0.279333
						Tra2b	Transformer-2 protein homolog beta OS=Rattus norvegicus OX=10116 GN=Tra2b PE=1 SV=1	0.0287715	0.279334
						Tfg	TRK-fused gene protein OS=Rattus norvegicus OX=10116 GN=Tfg PE=1 SV=1	0.0068924	0.2795
						Ywhaz	14-3-3 protein zeta/delta OS=Rattus norvegicus OX=10116 GN=Ywhaz PE=1 SV=1	0.026598	0.279501
						Obsl1	Obscurin-like protein 1 OS=Rattus norvegicus OX=10116 GN=Obsl1 PE=2 SV=3	0.000825893	0.2805
						Use1	Unconventional SNARE in the ER 1 OS=Rattus norvegicus OX=10116 GN=Use1 PE=1 SV=2	0.0276697	0.282
						Atxn10	Ataxin-10 OS=Rattus norvegicus OX=10116 GN=Atxn10 PE=1 SV=1	0.0090751	0.282001
						Adrm1	Proteasomal ubiquitin receptor ADRM1 OS=Rattus norvegicus OX=10116 GN=Adrm1 PE=1 SV=2	0.00747688	0.282667
						Ppp1r9b	Neurabin-2 OS=Rattus norvegicus OX=10116 GN=Ppp1r9b PE=1 SV=1	0.00841458	0.283
						Nucb1	Nucleobindin-1 OS=Rattus norvegicus OX=10116 GN=Nucb1 PE=1 SV=1	7.59967e-05	0.284667
						Rabgap1l	RAB GTPase-activating protein 1-like OS=Rattus norvegicus OX=10116 GN=Rabgap1l PE=1 SV=1	0.00508061	0.285333
						Rab4a	Ras-related protein Rab-4A OS=Rattus norvegicus OX=10116 GN=Rab4a PE=1 SV=3	0.045015	0.286667
						Dupd1	Dual specificity phosphatase DUPD1 OS=Rattus norvegicus OX=10116 GN=Dupd1 PE=2 SV=1	0.0240792	0.287167
						Lpp	Lipoma-preferred partner homolog OS=Rattus norvegicus OX=10116 GN=Lpp PE=1 SV=1	0.00793395	0.287333
						Jagn1	Protein jagunal homolog 1 OS=Rattus norvegicus OX=10116 GN=Jagn1 PE=2 SV=1	0.00392689	0.288334
						Gdi1	Rab GDP dissociation inhibitor alpha OS=Rattus norvegicus OX=10116 GN=Gdi1 PE=1 SV=1	0.0012373	0.289334
						Pcyt2	Ethanolamine-phosphate cytidylyltransferase OS=Rattus norvegicus OX=10116 GN=Pcyt2 PE=1 SV=1	0.0353771	0.291333
						Crip2	Cysteine-rich protein 2 OS=Rattus norvegicus OX=10116 GN=Crip2 PE=2 SV=1	0.000935192	0.293
						Synpo2l	Synaptopodin 2-like OS=Rattus norvegicus OX=10116 GN=Synpo2l PE=1 SV=1	0.000906031	0.293667
						Lima1	LIM domain and actin-binding protein 1 OS=Rattus norvegicus OX=10116 GN=Lima1 PE=1 SV=2	0.018715	0.299333
						Ddost	Dolichyl-diphosphooligosaccharide--protein glycosyltransferase 48 kDa subunit OS=Rattus norvegicus OX=10116 GN=Ddost PE=2 SV=1	0.0252657	0.299667
						Rpl24	60S ribosomal protein L24 OS=Rattus norvegicus OX=10116 GN=Rpl24 PE=2 SV=1	0.0388272	0.299834
						Mapre1	Microtubule-associated protein RP/EB family member 1 OS=Rattus norvegicus OX=10116 GN=Mapre1 PE=1 SV=3	0.00213181	0.300334
						C8a	Complement C8 alpha chain OS=Rattus norvegicus OX=10116 GN=C8a PE=1 SV=1	0.0129477	0.3015
						Oat	Ornithine aminotransferase, mitochondrial OS=Rattus norvegicus OX=10116 GN=Oat PE=1 SV=1	0.00730242	0.302667
						Jup	Junction plakoglobin OS=Rattus norvegicus OX=10116 GN=Jup PE=1 SV=1	0.022134	0.303
						Trip11	Thyroid hormone receptor interactor 11 OS=Rattus norvegicus OX=10116 GN=Trip11 PE=1 SV=3	0.00549591	0.303333
						Npm1	Nucleophosmin OS=Rattus norvegicus OX=10116 GN=Npm1 PE=1 SV=1	0.0352406	0.304334
						Fkbp15	Peptidylprolyl isomerase OS=Rattus norvegicus OX=10116 GN=Fkbp15 PE=1 SV=3	0.0386788	0.3045
						Dab2	Disabled homolog 2 OS=Rattus norvegicus OX=10116 GN=Dab2 PE=1 SV=1	0.0157958	0.304667
						Ccdc43	Coiled-coil domain-containing protein 43 OS=Rattus norvegicus OX=10116 GN=Ccdc43 PE=1 SV=2	0.0129019	0.304833
						Shroom3	Shroom family member 3 OS=Rattus norvegicus OX=10116 GN=Shroom3 PE=1 SV=3	0.00646346	0.304833
						Rbmxl1	RNA binding motif protein, X-linked-like-1 OS=Rattus norvegicus OX=10116 GN=Rbmxl1 PE=3 SV=1	0.0185503	0.305
						Ugdh	UDP-glucose 6-dehydrogenase OS=Rattus norvegicus OX=10116 GN=Ugdh PE=1 SV=1	0.030665	0.305
						Agpat5	1-acylglycerol-3-phosphate O-acyltransferase 5 OS=Rattus norvegicus OX=10116 GN=Agpat5 PE=1 SV=2	0.00577458	0.305833
						Tmed7	Transmembrane emp24 domain-containing protein 7 OS=Rattus norvegicus OX=10116 GN=Tmed7 PE=1 SV=1	0.0364978	0.307334
						Obscn	Obscurin, cytoskeletal calmodulin and titin-interacting RhoGEF OS=Rattus norvegicus OX=10116 GN=Obscn PE=1 SV=1	0.00137396	0.308167
						Ddrgk1	DDRGK domain-containing 1 OS=Rattus norvegicus OX=10116 GN=Ddrgk1 PE=1 SV=1	0.00151234	0.308667
						Ctsa	Carboxypeptidase OS=Rattus norvegicus OX=10116 GN=Ctsa PE=1 SV=1	0.000774792	0.308833
						Dctn3	Dynactin subunit 3 OS=Rattus norvegicus OX=10116 GN=Dctn3 PE=1 SV=1	0.0218733	0.309333
						Lrrfip1	Leucine-rich repeat flightless-interacting protein 1 OS=Rattus norvegicus OX=10116 GN=Lrrfip1 PE=1 SV=1	0.0296897	0.310667
						Nars	Asparaginyl-tRNA synthetase OS=Rattus norvegicus OX=10116 GN=Nars PE=1 SV=2	0.0376295	0.311
						Rad23b	UV excision repair protein RAD23 homolog B OS=Rattus norvegicus OX=10116 GN=Rad23b PE=1 SV=1	0.00533587	0.312001
						Ehd1	EH domain-containing protein 1 OS=Rattus norvegicus OX=10116 GN=Ehd1 PE=1 SV=1	0.00394331	0.3135
						Hgs	Hepatocyte growth factor-regulated tyrosine kinase substrate OS=Rattus norvegicus OX=10116 GN=Hgs PE=1 SV=1	0.00081049	0.313834
						Anxa4	Annexin OS=Rattus norvegicus OX=10116 GN=Anxa4 PE=1 SV=1	0.000371255	0.314666
						Tcea1	Transcription elongation factor A protein 1 OS=Rattus norvegicus OX=10116 GN=Tcea1 PE=1 SV=1	0.0162251	0.3155
						Rpl15	60S ribosomal protein L15 OS=Rattus norvegicus OX=10116 GN=Rpl15 PE=1 SV=2	0.0300963	0.316666
						Rab2b	RAB2B, member RAS oncogene family OS=Rattus norvegicus OX=10116 GN=Rab2b PE=1 SV=1	0.00677374	0.316667
						Akap2	A-kinase anchor protein 2 OS=Rattus norvegicus OX=10116 GN=Akap2 PE=1 SV=1	0.0040185	0.317
						Dync1h1	Cytoplasmic dynein 1 heavy chain 1 OS=Rattus norvegicus OX=10116 GN=Dync1h1 PE=1 SV=2	5.51455e-05	0.3175
						Dst	Dystonin OS=Rattus norvegicus OX=10116 GN=Dst PE=1 SV=3	0.000642612	0.3185
						Pgm3	Phosphoacetylglucosamine mutase OS=Rattus norvegicus OX=10116 GN=Pgm3 PE=1 SV=1	0.00133482	0.319333
						Filip1l	Filamin A-interacting protein 1-like OS=Rattus norvegicus OX=10116 GN=Filip1l PE=1 SV=2	0.014953	0.319333
						Arhgef10l	Rho guanine nucleotide exchange factor (GEF) 10-like OS=Rattus norvegicus OX=10116 GN=Arhgef10l PE=1 SV=2	0.0186104	0.319667
						Srsf5	Serine/arginine-rich splicing factor 5 OS=Rattus norvegicus OX=10116 GN=Srsf5 PE=1 SV=1	0.00523462	0.319667
						Comt	Catechol O-methyltransferase OS=Rattus norvegicus OX=10116 GN=Comt PE=1 SV=2	0.00270976	0.32
						Bcap31	B-cell receptor-associated protein 31 OS=Rattus norvegicus OX=10116 GN=Bcap31 PE=1 SV=1	0.00729527	0.320333
						Impa1	Inositol-1-monophosphatase OS=Rattus norvegicus OX=10116 GN=Impa1 PE=1 SV=1	0.0471461	0.322
						Lrp1	Prolow-density lipoprotein receptor-related protein 1 OS=Rattus norvegicus OX=10116 GN=Lrp1 PE=1 SV=1	0.000922308	0.324167
						Glb1	Beta-galactosidase OS=Rattus norvegicus OX=10116 GN=Glb1 PE=1 SV=1	0.0286523	0.3245
						Vat1	Synaptic vesicle membrane protein VAT-1 homolog OS=Rattus norvegicus OX=10116 GN=Vat1 PE=1 SV=1	0.0387415	0.324667
						Macf1	Microtubule-actin cross-linking factor 1 OS=Rattus norvegicus OX=10116 GN=Macf1 PE=1 SV=1	0.00686123	0.326667
						Ada	Adenosine deaminase OS=Rattus norvegicus OX=10116 GN=Ada PE=1 SV=3	0.00222262	0.326667
						Unc45b	Unc-45 myosin chaperone B OS=Rattus norvegicus OX=10116 GN=Unc45b PE=4 SV=1	0.00539275	0.327
						Trip6	LOC686323 protein OS=Rattus norvegicus OX=10116 GN=Trip6 PE=2 SV=1	0.00160794	0.327
						Pin1	Peptidyl-prolyl cis-trans isomerase OS=Rattus norvegicus OX=10116 GN=Pin1 PE=1 SV=1	0.00340783	0.328667
						Cand1	Cullin-associated NEDD8-dissociated protein 1 OS=Rattus norvegicus OX=10116 GN=Cand1 PE=1 SV=1	0.00150793	0.328834
						Atp6v1h	V-type proton ATPase subunit H OS=Rattus norvegicus OX=10116 GN=Atp6v1h PE=1 SV=1	0.00299324	0.329
						Lmo7	LIM domain 7 OS=Rattus norvegicus OX=10116 GN=Lmo7 PE=1 SV=1	0.00526383	0.329834
						Hdgfl3	Hepatoma-derived growth factor-related protein 3 OS=Rattus norvegicus OX=10116 GN=Hdgfl3 PE=1 SV=1	0.00220899	0.33
						Igf2r	Insulin-like growth factor 2 receptor OS=Rattus norvegicus OX=10116 GN=Igf2r PE=1 SV=1	0.0188306	0.330333
						Cat	Catalase OS=Rattus norvegicus OX=10116 GN=Cat PE=1 SV=3	0.00101252	0.330666
						Filip1	Filamin-A-interacting protein 1 OS=Rattus norvegicus OX=10116 GN=Filip1 PE=1 SV=2	0.0241102	0.331
						Arpc3	Actin-related protein 2/3 complex subunit 3 OS=Rattus norvegicus OX=10116 GN=Arpc3 PE=1 SV=1	0.0109772	0.3315
						Gbe1	Glucan (1,4-alpha-), branching enzyme 1 (Fragment) OS=Rattus norvegicus OX=10116 GN=Gbe1 PE=1 SV=1	0.00623964	0.332668
						Ppp1cb	Serine/threonine-protein phosphatase PP1-beta catalytic subunit OS=Rattus norvegicus OX=10116 GN=Ppp1cb PE=1 SV=3	0.00182589	0.334334
						Dnpep	Aspartyl aminopeptidase OS=Rattus norvegicus OX=10116 GN=Dnpep PE=1 SV=1	0.0263929	0.335
						Myo18b	Myosin XVIIIb OS=Rattus norvegicus OX=10116 GN=Myo18b PE=1 SV=2	0.00465916	0.335999
						Hsd17b12	Very-long-chain 3-oxoacyl-CoA reductase OS=Rattus norvegicus OX=10116 GN=Hsd17b12 PE=1 SV=2	0.0155571	0.336333
						Pcdh7	Protocadherin 7 OS=Rattus norvegicus OX=10116 GN=Pcdh7 PE=1 SV=1	0.000304668	0.339667
						Ppib	Peptidyl-prolyl cis-trans isomerase B OS=Rattus norvegicus OX=10116 GN=Ppib PE=1 SV=3	0.0107571	0.339667
						Scamp2	Secretory carrier-associated membrane protein OS=Rattus norvegicus OX=10116 GN=Scamp2 PE=1 SV=1	0.00272083	0.34
						Cacybp	Calcyclin-binding protein OS=Rattus norvegicus OX=10116 GN=Cacybp PE=1 SV=1	0.0182767	0.3415
						Ehbp1l1	EH domain-binding protein 1-like 1 OS=Rattus norvegicus OX=10116 GN=Ehbp1l1 PE=1 SV=1	0.00929948	0.342666
						Cltc	Clathrin heavy chain 1 OS=Rattus norvegicus OX=10116 GN=Cltc PE=1 SV=3	5.30105e-05	0.3435
						Dnajb1	DnaJ (Hsp40) homolog, subfamily B, member 1 (Predicted), isoform CRA_a OS=Rattus norvegicus OX=10116 GN=Dnajb1 PE=1 SV=1	0.0015432	0.344167
						Tars	Threonyl-tRNA synthetase OS=Rattus norvegicus OX=10116 GN=Tars PE=1 SV=1	0.00268852	0.344333
						Clic4	Chloride intracellular channel protein OS=Rattus norvegicus OX=10116 GN=Clic4 PE=1 SV=1	0.0104226	0.344667
						Dctn5	Dynactin subunit 5 OS=Rattus norvegicus OX=10116 GN=Dctn5 PE=1 SV=1	0.00562021	0.3465
						Aldh18a1	Delta-1-pyrroline-5-carboxylate synthase OS=Rattus norvegicus OX=10116 GN=Aldh18a1 PE=3 SV=1	0.0480516	0.346667
						Acad9	Complex I assembly factor ACAD9, mitochondrial OS=Rattus norvegicus OX=10116 GN=Acad9 PE=1 SV=1	0.0397961	0.348333
						Akr1c15	Aldo-keto reductase family 1 member C15 OS=Rattus norvegicus OX=10116 GN=Akr1c15 PE=1 SV=1	0.00234602	0.349166
						Rps6	40S ribosomal protein S6 OS=Rattus norvegicus OX=10116 GN=Rps6 PE=1 SV=1	0.00650037	0.35
						Sacs	Sacsin molecular chaperone OS=Rattus norvegicus OX=10116 GN=Sacs PE=1 SV=2	0.0265493	0.351166
						Tex264	Testis expressed gene 264 homolog (Mouse), isoform CRA_a OS=Rattus norvegicus OX=10116 GN=Tex264 PE=1 SV=1	0.0257594	0.352333
						Rpl7	60S ribosomal protein L7 OS=Rattus norvegicus OX=10116 GN=Rpl7 PE=1 SV=1	0.0115166	0.353666
						Prkcsh	Protein kinase C substrate 80K-H OS=Rattus norvegicus OX=10116 GN=Prkcsh PE=1 SV=1	0.00138812	0.354667
						Exoc5	Exocyst complex component 5 OS=Rattus norvegicus OX=10116 GN=Exoc5 PE=1 SV=1	0.0297488	0.355167
						Cltb	Clathrin light chain B OS=Rattus norvegicus OX=10116 GN=Cltb PE=1 SV=1	0.00137316	0.356
						LOC103690005	RCG53953, isoform CRA_a OS=Rattus norvegicus OX=10116 GN=LOC103690005 PE=1 SV=1	0.00281746	0.356
						Anp32e	Acidic leucine-rich nuclear phosphoprotein 32 family member E OS=Rattus norvegicus OX=10116 GN=Anp32e PE=2 SV=1	0.00215885	0.356834
						Snx6	Sorting nexin OS=Rattus norvegicus OX=10116 GN=Snx6 PE=1 SV=1	0.00443404	0.357
						Nudcd3	NudC domain-containing 3 (Fragment) OS=Rattus norvegicus OX=10116 GN=Nudcd3 PE=1 SV=1	0.0087061	0.357667
						Pkia	cAMP-dependent protein kinase inhibitor alpha OS=Rattus norvegicus OX=10116 GN=Pkia PE=1 SV=2	0.00297078	0.358166
						Gsn	Gelsolin OS=Rattus norvegicus OX=10116 GN=Gsn PE=1 SV=1	0.0204282	0.358167
						Synpo2	Synaptopodin-2 OS=Rattus norvegicus OX=10116 GN=Synpo2 PE=1 SV=2	0.00106075	0.358333
						Nbas	NBAS subunit of NRZ tethering complex OS=Rattus norvegicus OX=10116 GN=Nbas PE=1 SV=2	0.025217	0.3585
						Pdia6	Protein disulfide-isomerase A6 OS=Rattus norvegicus OX=10116 GN=Pdia6 PE=1 SV=1	0.00525355	0.358833
						Hsp90b1	Endoplasmin OS=Rattus norvegicus OX=10116 GN=Hsp90b1 PE=1 SV=1	0.00860601	0.359333
						Itgav	Integrin subunit alpha V OS=Rattus norvegicus OX=10116 GN=Itgav PE=1 SV=1	0.0366884	0.361666
						Hspa4	Heat shock 70 kDa protein 4 OS=Rattus norvegicus OX=10116 GN=Hspa4 PE=1 SV=1	0.00180184	0.364667
						Nomo1	Nodal modulator 1 OS=Rattus norvegicus OX=10116 GN=Nomo1 PE=1 SV=1	0.000845583	0.365333
						Oxct1	Succinyl-CoA:3-ketoacid coenzyme A transferase 1, mitochondrial OS=Rattus norvegicus OX=10116 GN=Oxct1 PE=1 SV=1	0.00422373	0.3655
						Lmna	Lamin A, isoform CRA_b OS=Rattus norvegicus OX=10116 GN=Lmna PE=1 SV=1	0.0033469	0.365666
						CEFIP	Cardiac-enriched FHL2-interacting protein OS=Rattus norvegicus OX=10116 GN=CEFIP PE=3 SV=2	0.0229885	0.366
						Eef1g	Elongation factor 1-gamma OS=Rattus norvegicus OX=10116 GN=Eef1g PE=2 SV=3	0.000180965	0.366666
						Pfn1	Profilin-1 OS=Rattus norvegicus OX=10116 GN=Pfn1 PE=1 SV=2	0.00557867	0.367001
						Stt3a	STT3 oligosaccharyltransferase complex catalytic subunit A OS=Rattus norvegicus OX=10116 GN=Stt3a PE=1 SV=1	0.00883068	0.368
						Pnp	Purine nucleoside phosphorylase OS=Rattus norvegicus OX=10116 GN=Pnp PE=1 SV=1	0.0393916	0.368166
						Lamb2	Laminin subunit beta-2 OS=Rattus norvegicus OX=10116 GN=Lamb2 PE=1 SV=1	0.000390976	0.3685
						Itga9	Integrin subunit alpha 9 OS=Rattus norvegicus OX=10116 GN=Itga9 PE=1 SV=3	0.0407286	0.369833
						Saa4	Hermansky-Pudlak syndrome 5 protein homolog OS=Rattus norvegicus OX=10116 GN=Saa4 PE=1 SV=1	0.0262788	0.370167
						Pdia4	Protein disulfide-isomerase A4 OS=Rattus norvegicus OX=10116 GN=Pdia4 PE=1 SV=1	0.00277745	0.370334
						Tmed10	Transmembrane emp24 domain-containing protein 10 OS=Rattus norvegicus OX=10116 GN=Tmed10 PE=1 SV=2	0.00312776	0.371
						Wfs1	Wolfram syndrome 1 homolog (Human) OS=Rattus norvegicus OX=10116 GN=Wfs1 PE=1 SV=2	0.00382352	0.371
						Gpx1	Glutathione peroxidase 1 OS=Rattus norvegicus OX=10116 GN=Gpx1 PE=1 SV=4	0.00195627	0.371667
						Trim55	Tripartite motif-containing protein 55 OS=Rattus norvegicus OX=10116 GN=Trim55 PE=1 SV=1	0.0286858	0.371667
						Ywhaq	14-3-3 protein theta OS=Rattus norvegicus OX=10116 GN=Ywhaq PE=1 SV=1	0.00763503	0.371667
						Lgals3bp	Galectin-3-binding protein OS=Rattus norvegicus OX=10116 GN=Lgals3bp PE=1 SV=2	0.00461253	0.3725
						Znrf2	Zinc and ring finger 2 OS=Rattus norvegicus OX=10116 GN=Znrf2 PE=1 SV=1	0.00819248	0.374166
						Dync1li1	Cytoplasmic dynein 1 light intermediate chain 1 OS=Rattus norvegicus OX=10116 GN=Dync1li1 PE=1 SV=1	0.000636784	0.3745
						Pdxdc1	Pdxdc1 protein OS=Rattus norvegicus OX=10116 GN=Pdxdc1 PE=1 SV=1	0.0130793	0.374667
						Rab5c	RAB5C, member RAS oncogene family OS=Rattus norvegicus OX=10116 GN=Rab5c PE=1 SV=1	0.00168824	0.374667
						Rab8a	Ras-related protein Rab-8A OS=Rattus norvegicus OX=10116 GN=Rab8a PE=1 SV=2	0.00949468	0.375667
						Nt5e	5'-nucleotidase OS=Rattus norvegicus OX=10116 GN=Nt5e PE=1 SV=1	0.00866072	0.376
						Ctps1	CTP synthase OS=Rattus norvegicus OX=10116 GN=Ctps1 PE=1 SV=1	0.00266444	0.376
						Ranbp1	RAN-binding protein 1 OS=Rattus norvegicus OX=10116 GN=Ranbp1 PE=1 SV=1	0.0426328	0.376333
						Gnb1	Guanine nucleotide-binding protein G(I)/G(S)/G(T) subunit beta-1 OS=Rattus norvegicus OX=10116 GN=Gnb1 PE=1 SV=4	0.0078634	0.376666
						Spon1	RCG39552, isoform CRA_a OS=Rattus norvegicus OX=10116 GN=Spon1 PE=1 SV=1	0.0110952	0.376833
						Nucb2	Nucleobindin 2, isoform CRA_b OS=Rattus norvegicus OX=10116 GN=Nucb2 PE=1 SV=1	0.0100687	0.377166
						Myl12b,Rlc-a	Myosin regulatory light chain 12B OS=Rattus norvegicus OX=10116 GN=Myl12b PE=4 SV=1	0.0272552	0.377834
						Synm	(collapsed)	0.0363477	0.3795
						C7	Complement C7 OS=Rattus norvegicus OX=10116 GN=C7 PE=1 SV=1	0.0156423	0.381
						Dnajb2	DnaJ heat shock protein family (Hsp40) member B2 OS=Rattus norvegicus OX=10116 GN=Dnajb2 PE=1 SV=1	0.000649468	0.381333
						Wnk1	Serine/threonine-protein kinase WNK1 OS=Rattus norvegicus OX=10116 GN=Wnk1 PE=1 SV=1	0.00798012	0.381333
						Rab5a	Ras-related protein Rab-5A OS=Rattus norvegicus OX=10116 GN=Rab5a PE=2 SV=1	0.00698139	0.381334
						Hspb6	Heat shock protein beta-6 OS=Rattus norvegicus OX=10116 GN=Hspb6 PE=1 SV=1	0.0380827	0.383666
						Dpp3	Dipeptidyl peptidase 3 OS=Rattus norvegicus OX=10116 GN=Dpp3 PE=1 SV=2	0.00813479	0.384666
						Ddx3x	DEAD-box helicase 3, X-linked OS=Rattus norvegicus OX=10116 GN=Ddx3x PE=1 SV=1	0.0137999	0.384833
						Dsp	Desmoplakin OS=Rattus norvegicus OX=10116 GN=Dsp PE=1 SV=1	0.00184073	0.385334
						Mrc1	Mannose receptor, C type 1 OS=Rattus norvegicus OX=10116 GN=Mrc1 PE=1 SV=3	0.0282949	0.386
						Rab3gap1	Rab3 GTPase-activating protein catalytic subunit OS=Rattus norvegicus OX=10116 GN=Rab3gap1 PE=1 SV=1	0.00179141	0.387167
						Calr	Calreticulin OS=Rattus norvegicus OX=10116 GN=Calr PE=1 SV=1	0.000424212	0.388168
						App	Amyloid-beta A4 protein OS=Rattus norvegicus OX=10116 GN=App PE=1 SV=2	0.0196806	0.388666
						Tubb6	Tubulin beta chain OS=Rattus norvegicus OX=10116 GN=Tubb6 PE=1 SV=1	0.0452663	0.389
						Cfl1	Cofilin-1 OS=Rattus norvegicus OX=10116 GN=Cfl1 PE=1 SV=3	0.0262614	0.392
						Ppip5k1	Inositol hexakisphosphate and diphosphoinositol-pentakisphosphate kinase OS=Rattus norvegicus OX=10116 GN=Ppip5k1 PE=1 SV=1	0.0271861	0.392
						Txnrd1	Thioredoxin reductase 1, cytoplasmic OS=Rattus norvegicus OX=10116 GN=Txnrd1 PE=1 SV=1	0.000393855	0.392
						Snx12	Sorting nexin 12 OS=Rattus norvegicus OX=10116 GN=Snx12 PE=1 SV=1	0.00280708	0.3925
						Wipf3	WAS/WASL-interacting protein family member 3 OS=Rattus norvegicus OX=10116 GN=Wipf3 PE=1 SV=1	0.00378824	0.3925
						Arpc4	Actin-related protein 2/3 complex subunit 4 OS=Rattus norvegicus OX=10116 GN=Arpc4 PE=1 SV=1	0.0204403	0.393
						Sec11a	Signal peptidase complex catalytic subunit SEC11 OS=Rattus norvegicus OX=10116 GN=Sec11a PE=1 SV=1	0.0059613	0.394834
						Ap2b1	AP-2 complex subunit beta OS=Rattus norvegicus OX=10116 GN=Ap2b1 PE=1 SV=1	0.00212327	0.396
						Des	Desmin OS=Rattus norvegicus OX=10116 GN=Des PE=1 SV=1	0.0098327	0.396
						M6pr	Cation-dependent mannose-6-phosphate receptor OS=Rattus norvegicus OX=10116 GN=M6pr PE=1 SV=1	0.000411533	0.396333
						Dync1i2	Cytoplasmic dynein 1 intermediate chain 2 OS=Rattus norvegicus OX=10116 GN=Dync1i2 PE=1 SV=1	0.0132396	0.396333
						C8b	Complement component C8 beta chain OS=Rattus norvegicus OX=10116 GN=C8b PE=2 SV=2	0.00595428	0.398333
						Rangap1	RAN GTPase-activating protein 1 OS=Rattus norvegicus OX=10116 GN=Rangap1 PE=1 SV=2	0.0125425	0.401
						Armcx3	Armadillo repeat-containing X-linked protein 3 OS=Rattus norvegicus OX=10116 GN=Armcx3 PE=1 SV=1	0.0300868	0.401167
						Phldb2	Pleckstrin homology like domain, family B, member 2 OS=Rattus norvegicus OX=10116 GN=Phldb2 PE=1 SV=3	0.0125382	0.402167
						Tapbp	TAP-binding protein OS=Rattus norvegicus OX=10116 GN=Tapbp PE=1 SV=1	0.0416063	0.402833
						Ctnna1	Catenin (Cadherin associated protein), alpha 1 OS=Rattus norvegicus OX=10116 GN=Ctnna1 PE=1 SV=1	0.00202781	0.403
						Prrc1	Protein PRRC1 OS=Rattus norvegicus OX=10116 GN=Prrc1 PE=1 SV=1	0.00894675	0.404
						Tubal3	Tubulin alpha chain OS=Rattus norvegicus OX=10116 GN=Tubal3 PE=1 SV=2	0.0241361	0.408667
						Slc25a1	Tricarboxylate transport protein, mitochondrial OS=Rattus norvegicus OX=10116 GN=Slc25a1 PE=1 SV=1	0.0165133	0.408834
						Slain2	SLAIN motif family, member 2 OS=Rattus norvegicus OX=10116 GN=Slain2 PE=1 SV=1	0.00937826	0.409667
						Abcb6	ATP-binding cassette sub-family B member 6, mitochondrial OS=Rattus norvegicus OX=10116 GN=Abcb6 PE=2 SV=1	0.0115716	0.41
						Akap13	A-kinase anchor protein 13 OS=Rattus norvegicus OX=10116 GN=Akap13 PE=1 SV=2	0.00638463	0.410333
						Pam	Peptidylglycine alpha-amidating monooxygenase OS=Rattus norvegicus OX=10116 GN=Pam PE=1 SV=1	0.00984012	0.410333
						Picalm	Phosphatidylinositol binding clathrin assembly protein, isoform CRA_a OS=Rattus norvegicus OX=10116 GN=Picalm PE=1 SV=1	0.00538347	0.410666
						Sptan1	Spectrin alpha chain, non-erythrocytic 1 OS=Rattus norvegicus OX=10116 GN=Sptan1 PE=1 SV=1	0.00615837	0.415333
						Hspb8	Heat shock protein beta-8 OS=Rattus norvegicus OX=10116 GN=Hspb8 PE=1 SV=1	0.000109519	0.416666
						Coro1b	Coronin OS=Rattus norvegicus OX=10116 GN=Coro1b PE=1 SV=1	0.00430149	0.416667
						Ehbp1	EH domain-binding protein 1 OS=Rattus norvegicus OX=10116 GN=Ehbp1 PE=1 SV=3	0.0146875	0.418
						Sec62	Ab2-292 OS=Rattus norvegicus OX=10116 GN=Sec62 PE=1 SV=1	0.012216	0.418
						Tuba4a	Tubulin alpha-4A chain OS=Rattus norvegicus OX=10116 GN=Tuba4a PE=1 SV=1	0.0044804	0.420334
						Cfh	Complement factor H OS=Rattus norvegicus OX=10116 GN=Cfh PE=1 SV=1	0.0175861	0.420667
						Ankfy1	Ankyrin repeat and FYVE domain-containing 1 OS=Rattus norvegicus OX=10116 GN=Ankfy1 PE=1 SV=3	0.0226547	0.421166
						Plcd3	Phosphoinositide phospholipase C OS=Rattus norvegicus OX=10116 GN=Plcd3 PE=1 SV=1	0.0221753	0.422333
						Sts	Steroid sulfatase OS=Rattus norvegicus OX=10116 GN=Sts PE=1 SV=1	0.0144172	0.425
						Myo18a	Myosin XVIIIa OS=Rattus norvegicus OX=10116 GN=Myo18a PE=1 SV=1	0.00366291	0.425667
						Tax1bp3	Tax1-binding protein 3 OS=Rattus norvegicus OX=10116 GN=Tax1bp3 PE=1 SV=1	0.00213503	0.432
						Habp4	Intracellular hyaluronan-binding protein 4 OS=Rattus norvegicus OX=10116 GN=Habp4 PE=1 SV=1	0.00690268	0.433667
						Hopx	Homeodomain-only protein OS=Rattus norvegicus OX=10116 GN=Hopx PE=1 SV=1	0.0480547	0.434167
						Arhgap1	Rho GTPase-activating protein 1 OS=Rattus norvegicus OX=10116 GN=Arhgap1 PE=1 SV=1	0.0223968	0.436
						Dhx29	ATP-dependent RNA helicase DHX29 OS=Rattus norvegicus OX=10116 GN=Dhx29 PE=1 SV=2	0.00554208	0.436166
						Dcakd	Dephospho-CoA kinase domain-containing protein OS=Rattus norvegicus OX=10116 GN=Dcakd PE=2 SV=1	0.00469814	0.436333
						Gstm4	Glutathione S-transferase OS=Rattus norvegicus OX=10116 GN=Gstm4 PE=1 SV=1	0.00610712	0.436667
						Cacna2d2	Voltage-dependent calcium channel subunit alpha-2/delta-2 OS=Rattus norvegicus OX=10116 GN=Cacna2d2 PE=1 SV=1	0.00334273	0.437334
						Flii	FLII, actin-remodeling protein OS=Rattus norvegicus OX=10116 GN=Flii PE=1 SV=1	0.00118174	0.4395
						Slc25a24	RCG29001 OS=Rattus norvegicus OX=10116 GN=Slc25a24 PE=1 SV=1	0.00754735	0.44
						Ywhag	14-3-3 protein gamma OS=Rattus norvegicus OX=10116 GN=Ywhag PE=1 SV=2	0.000108809	0.440832
						Tacc1	Transforming, acidic coiled-coil-containing protein 1 OS=Rattus norvegicus OX=10116 GN=Tacc1 PE=1 SV=1	0.00226414	0.441333
						Vnn1	Vanin 1 OS=Rattus norvegicus OX=10116 GN=Vnn1 PE=1 SV=1	0.00603792	0.441334
						Cttn	Cortactin, isoform CRA_c OS=Rattus norvegicus OX=10116 GN=Cttn PE=1 SV=3	0.00157853	0.443833
						Tkt	Transketolase OS=Rattus norvegicus OX=10116 GN=Tkt PE=1 SV=1	0.0190699	0.444
						Myh10	Myosin, heavy polypeptide 10, non-muscle, isoform CRA_b OS=Rattus norvegicus OX=10116 GN=Myh10 PE=1 SV=1	0.00409787	0.445
						Serpinh1	Serine (Or cysteine) proteinase inhibitor, clade H, member 1, isoform CRA_b OS=Rattus norvegicus OX=10116 GN=Serpinh1 PE=1 SV=1	0.0285668	0.445667
						Arglu1	Arginine and glutamate-rich protein 1 OS=Rattus norvegicus OX=10116 GN=Arglu1 PE=1 SV=1	0.0317738	0.446333
						Nme1	Nucleoside diphosphate kinase A OS=Rattus norvegicus OX=10116 GN=Nme1 PE=1 SV=1	0.0410072	0.447333
						Actn1	Alpha-actinin-1 OS=Rattus norvegicus OX=10116 GN=Actn1 PE=1 SV=1	0.0484443	0.448667
						Gpx3	Glutathione peroxidase OS=Rattus norvegicus OX=10116 GN=Gpx3 PE=1 SV=1	0.00298202	0.449667
						Pdgfrb	Platelet-derived growth factor receptor beta OS=Rattus norvegicus OX=10116 GN=Pdgfrb PE=2 SV=2	0.00972418	0.449834
						Sec31a	Protein transport protein Sec31A OS=Rattus norvegicus OX=10116 GN=Sec31a PE=1 SV=1	0.00526983	0.45
						Hdgfl2	Hepatoma-derived growth factor-related protein 2 OS=Rattus norvegicus OX=10116 GN=Hdgfl2 PE=1 SV=1	0.0269257	0.451666
						Tagln2	Transgelin-2 OS=Rattus norvegicus OX=10116 GN=Tagln2 PE=1 SV=1	0.0256777	0.454834
						Calu	Calumenin OS=Rattus norvegicus OX=10116 GN=Calu PE=1 SV=1	0.00159161	0.455334
						Eef1b2	Eukaryotic translation elongation factor 1 beta 2 OS=Rattus norvegicus OX=10116 GN=Eef1b2 PE=1 SV=1	0.00328519	0.456667
						Ccdc9b	Coiled-coil domain containing 9B OS=Rattus norvegicus OX=10116 GN=Ccdc9b PE=1 SV=2	0.00459782	0.458833
						Npr3	Atrial natriuretic peptide receptor 3 OS=Rattus norvegicus OX=10116 GN=Npr3 PE=2 SV=1	0.00141137	0.460334
						Ctsh	Pro-cathepsin H OS=Rattus norvegicus OX=10116 GN=Ctsh PE=1 SV=1	0.0384387	0.4615
						S100a11	Protein S100-A11 OS=Rattus norvegicus OX=10116 GN=S100a11 PE=3 SV=1	0.0428052	0.464
						Slc25a5	ADP/ATP translocase 2 OS=Rattus norvegicus OX=10116 GN=Slc25a5 PE=1 SV=3	0.0103145	0.464334
						Lclat1	Lysocardiolipin acyltransferase 1 OS=Rattus norvegicus OX=10116 GN=Lclat1 PE=1 SV=1	0.0186091	0.464666
						Dstn	Destrin OS=Rattus norvegicus OX=10116 GN=Dstn PE=1 SV=3	0.0135266	0.464667
						Cstb	Cystatin-B OS=Rattus norvegicus OX=10116 GN=Cstb PE=1 SV=1	0.00604471	0.465667
						Cpne1	Copine-1 OS=Rattus norvegicus OX=10116 GN=Cpne1 PE=1 SV=1	0.00538725	0.466833
						Nexn	Nexilin OS=Rattus norvegicus OX=10116 GN=Nexn PE=1 SV=1	0.000331074	0.467334
						Tmem43	Transmembrane protein 43 OS=Rattus norvegicus OX=10116 GN=Tmem43 PE=2 SV=1	0.0272435	0.4695
						Gmfb	Glia maturation factor beta OS=Rattus norvegicus OX=10116 GN=Gmfb PE=1 SV=2	0.000802143	0.471
						Igfbp7	Insulin-like growth factor binding protein 7, isoform CRA_b OS=Rattus norvegicus OX=10116 GN=Igfbp7 PE=1 SV=2	0.0191101	0.471
						Ppp1r12a	(collapsed)	0.00085861	0.472333
						Arf4	ADP-ribosylation factor 4 OS=Rattus norvegicus OX=10116 GN=Arf4 PE=2 SV=2	0.0246702	0.474
						Sh3bgrl3	SH3 domain binding glutamic acid-rich protein-like 3 OS=Rattus norvegicus OX=10116 GN=Sh3bgrl3 PE=1 SV=1	0.01087	0.478167
						Pgam1	Phosphoglycerate mutase 1 OS=Rattus norvegicus OX=10116 GN=Pgam1 PE=1 SV=4	0.00069453	0.48
						Map6	Microtubule-associated protein 6 OS=Rattus norvegicus OX=10116 GN=Map6 PE=1 SV=3	0.000483189	0.4805
						Arf6	ADP-ribosylation factor 6 OS=Rattus norvegicus OX=10116 GN=Arf6 PE=1 SV=2	0.00594133	0.480501
						Srsf2	Serine/arginine-rich splicing factor 2 OS=Rattus norvegicus OX=10116 GN=Srsf2 PE=1 SV=3	0.0377307	0.480666
						Cnp	2',3'-cyclic-nucleotide 3'-phosphodiesterase OS=Rattus norvegicus OX=10116 GN=Cnp PE=1 SV=2	0.0112116	0.480666
						Dnajb4	DnaJ (Hsp40) homolog, subfamily B, member 4 OS=Rattus norvegicus OX=10116 GN=Dnajb4 PE=1 SV=1	0.000763248	0.482333
						Atp6v0a1	V-type proton ATPase subunit a OS=Rattus norvegicus OX=10116 GN=Atp6v0a1 PE=1 SV=1	0.00159971	0.484
						Prnp	Major prion protein OS=Rattus norvegicus OX=10116 GN=Prnp PE=1 SV=2	0.010565	0.484333
						Abracl	ABRA C-terminal-like OS=Rattus norvegicus OX=10116 GN=Abracl PE=1 SV=1	0.0105013	0.485167
						Postn	Periostin OS=Rattus norvegicus OX=10116 GN=Postn PE=1 SV=1	0.0406782	0.485334
						Pgrmc1	Membrane-associated progesterone receptor component 1 OS=Rattus norvegicus OX=10116 GN=Pgrmc1 PE=1 SV=3	0.00123795	0.487
						Cygb	Cytoglobin OS=Rattus norvegicus OX=10116 GN=Cygb PE=1 SV=1	0.000196577	0.487667
						Ctnnb1	Catenin (Cadherin associated protein), beta 1, isoform CRA_a OS=Rattus norvegicus OX=10116 GN=Ctnnb1 PE=1 SV=1	0.00425735	0.487833
						Dusp3	Dual specificity protein phosphatase OS=Rattus norvegicus OX=10116 GN=Dusp3 PE=1 SV=1	0.0101615	0.491333
						Itga5	Integrin alpha 5 (Mapped) OS=Rattus norvegicus OX=10116 GN=Itga5 PE=1 SV=1	0.00299196	0.491667
						Prpsap2	Phosphoribosyl pyrophosphate synthase-associated protein 2 OS=Rattus norvegicus OX=10116 GN=Prpsap2 PE=1 SV=1	0.0206866	0.493
						Tmsb4x	Thymosin beta-4 OS=Rattus norvegicus OX=10116 GN=Tmsb4x PE=1 SV=2	0.0277614	0.4975
						Actn4	Alpha-actinin-4 OS=Rattus norvegicus OX=10116 GN=Actn4 PE=1 SV=2	0.0022074	0.498333
						Tpm3	Tropomyosin alpha-3 chain OS=Rattus norvegicus OX=10116 GN=Tpm3 PE=1 SV=2	0.0243941	0.499
						Scpep1	Retinoid-inducible serine carboxypeptidase OS=Rattus norvegicus OX=10116 GN=Scpep1 PE=2 SV=1	0.0117721	0.499833
						F13a1	(collapsed)	0.0200104	0.5005
						C5	Complement C5 OS=Rattus norvegicus OX=10116 GN=C5 PE=1 SV=2	0.00404222	0.502334
						Akr1a1	Aldo-keto reductase family 1 member A1 OS=Rattus norvegicus OX=10116 GN=Akr1a1 PE=1 SV=2	0.000155245	0.502834
						Stat3	Signal transducer and activator of transcription 3 OS=Rattus norvegicus OX=10116 GN=Stat3 PE=1 SV=1	0.000538236	0.5035
						Praf2	PRA1 family protein OS=Rattus norvegicus OX=10116 GN=Praf2 PE=1 SV=1	0.0277194	0.504333
						Cd59	CD59 glycoprotein OS=Rattus norvegicus OX=10116 GN=Cd59 PE=1 SV=2	0.000205542	0.504833
						Xrcc1	DNA repair protein XRCC1 OS=Rattus norvegicus OX=10116 GN=Xrcc1 PE=1 SV=2	0.0388269	0.507667
						Gda	Guanine deaminase OS=Rattus norvegicus OX=10116 GN=Gda PE=1 SV=1	0.0089456	0.513834
						Vtn	Vitronectin OS=Rattus norvegicus OX=10116 GN=Vtn PE=1 SV=1	0.0054753	0.514333
						Hebp1	Hebp1 protein OS=Rattus norvegicus OX=10116 GN=Hebp1 PE=1 SV=1	0.0316179	0.516667
						LOC100911295	High-mobility group nucleosome binding domain 1 OS=Rattus norvegicus OX=10116 GN=LOC100911295 PE=1 SV=1	0.0300527	0.518
						Cdh2	Cadherin-2 OS=Rattus norvegicus OX=10116 GN=Cdh2 PE=1 SV=1	0.00443184	0.518
						Nap1l1	Nucleosome assembly protein 1-like 1 OS=Rattus norvegicus OX=10116 GN=Nap1l1 PE=1 SV=1	0.0010482	0.519334
						Pdia3	Protein disulfide-isomerase OS=Rattus norvegicus OX=10116 GN=Pdia3 PE=1 SV=1	0.000678976	0.519501
						Lcp1	Lymphocyte cytosolic protein 1 OS=Rattus norvegicus OX=10116 GN=Lcp1 PE=1 SV=1	0.0367469	0.521
						Emilin2	Elastin microfibril interfacer 2 OS=Rattus norvegicus OX=10116 GN=Emilin2 PE=4 SV=3	0.00115748	0.521333
						Ppm1b	(collapsed)	0.0330874	0.522334
						Rpl26	60S ribosomal protein L26 OS=Rattus norvegicus OX=10116 GN=Rpl26 PE=1 SV=1	0.00523014	0.524333
						C1r	C1r protein OS=Rattus norvegicus OX=10116 GN=C1r PE=1 SV=1	0.0188036	0.524666
						Arpc1b	Actin-related protein 2/3 complex subunit 1B OS=Rattus norvegicus OX=10116 GN=Arpc1b PE=1 SV=3	0.0198553	0.524667
						Golph3	Golgi phosphoprotein 3 OS=Rattus norvegicus OX=10116 GN=Golph3 PE=1 SV=1	0.0423831	0.525334
						Tmem245	Transmembrane protein 245 OS=Rattus norvegicus OX=10116 GN=Tmem245 PE=1 SV=1	0.00559742	0.529667
						Klhl41	Kelch-like protein 41 OS=Rattus norvegicus OX=10116 GN=Klhl41 PE=1 SV=1	0.00257772	0.530333
						Emilin1	Elastin microfibril interfacer 1 OS=Rattus norvegicus OX=10116 GN=Emilin1 PE=1 SV=1	0.00934683	0.531333
						Sh3pxd2b	SH3 and PX domains 2B OS=Rattus norvegicus OX=10116 GN=Sh3pxd2b PE=1 SV=2	0.00391856	0.5315
						Rcn1	Reticulocalbin 1 OS=Rattus norvegicus OX=10116 GN=Rcn1 PE=1 SV=1	0.00710817	0.532334
						Mlf2	Myeloid leukemia factor 2 OS=Rattus norvegicus OX=10116 GN=Mlf2 PE=1 SV=1	0.00376722	0.533
						Phf24	PHD finger protein 24 OS=Rattus norvegicus OX=10116 GN=Phf24 PE=1 SV=1	0.00316805	0.534499
						Hspb1	Heat shock 27kDa protein 1 OS=Rattus norvegicus OX=10116 GN=Hspb1 PE=1 SV=1	0.00386978	0.539334
						Pls3	Plastin 3 (T-isoform), isoform CRA_a OS=Rattus norvegicus OX=10116 GN=Pls3 PE=1 SV=2	0.0119159	0.542
						Ero1a	ERO1-like protein alpha OS=Rattus norvegicus OX=10116 GN=Ero1a PE=1 SV=1	0.00160082	0.543333
						Pir	Pirin OS=Rattus norvegicus OX=10116 GN=Pir PE=1 SV=1	0.000185584	0.545667
						Lyz1,Lyz2	Lysozyme OS=Rattus norvegicus OX=10116 GN=Lyz2 PE=1 SV=1	0.028833	0.546667
						LOC314140,Prps1	Ribose-phosphate pyrophosphokinase I -like OS=Rattus norvegicus OX=10116 GN=LOC314140 PE=1 SV=1	0.0203361	0.553499
						Hk1	(collapsed)	0.000826255	0.557835
						Fbln2	Fibulin 2 OS=Rattus norvegicus OX=10116 GN=Fbln2 PE=1 SV=1	0.00185347	0.563167
						Uchl1	Ubiquitin carboxyl-terminal hydrolase isozyme L1 OS=Rattus norvegicus OX=10116 GN=Uchl1 PE=1 SV=2	0.0025215	0.564666
						Pard3b	Par-3 family cell polarity regulator beta OS=Rattus norvegicus OX=10116 GN=Pard3b PE=1 SV=2	0.00947031	0.565333
						Fam210b	Family with sequence similarity 210, member B OS=Rattus norvegicus OX=10116 GN=Fam210b PE=1 SV=1	0.0119543	0.565667
						Dusp27	Dual-specificity phosphatase 27, atypical OS=Rattus norvegicus OX=10116 GN=Dusp27 PE=1 SV=1	0.000389975	0.566667
						Plac9	Placenta-associated 9 OS=Rattus norvegicus OX=10116 GN=Plac9 PE=4 SV=3	0.0141574	0.5695
						Ikbip	Inhibitor of nuclear factor kappa-B kinase-interacting protein OS=Rattus norvegicus OX=10116 GN=Ikbip PE=2 SV=1	0.0246774	0.57
						Tmed9	Transmembrane emp24 domain-containing protein 9 OS=Rattus norvegicus OX=10116 GN=Tmed9 PE=1 SV=1	0.00228071	0.570001
						G6pdx	Glucose-6-phosphate 1-dehydrogenase OS=Rattus norvegicus OX=10116 GN=G6pdx PE=1 SV=3	0.0399236	0.573
						Fmr1	Synaptic functional regulator FMR1 OS=Rattus norvegicus OX=10116 GN=Fmr1 PE=1 SV=2	0.00493096	0.574333
						P4hb	Protein disulfide-isomerase OS=Rattus norvegicus OX=10116 GN=P4hb PE=1 SV=2	0.00301314	0.575
						Tes	Testin OS=Rattus norvegicus OX=10116 GN=Tes PE=1 SV=1	0.0307659	0.576
						Raph1	Ras association (RalGDS/AF-6) and pleckstrin homology domains 1 OS=Rattus norvegicus OX=10116 GN=Raph1 PE=1 SV=2	0.00134849	0.577667
						Fuca1	Alpha-L-fucosidase OS=Rattus norvegicus OX=10116 GN=Fuca1 PE=1 SV=1	0.00663373	0.578166
						Casp3	Caspase-3 OS=Rattus norvegicus OX=10116 GN=Casp3 PE=2 SV=2	0.0274126	0.579333
						Srsf6	Serine/arginine-rich splicing factor 6 OS=Rattus norvegicus OX=10116 GN=Srsf6 PE=1 SV=1	0.0178879	0.581167
						Anxa7	Annexin OS=Rattus norvegicus OX=10116 GN=Anxa7 PE=1 SV=1	0.00798584	0.588334
						Kif1b	(collapsed)	0.000345563	0.591333
						Cap2	Adenylyl cyclase-associated protein 2 OS=Rattus norvegicus OX=10116 GN=Cap2 PE=1 SV=1	0.00109245	0.596833
						Clasp1	Cytoplasmic linker-associated protein 1 OS=Rattus norvegicus OX=10116 GN=Clasp1 PE=1 SV=1	0.00952811	0.599333
						Pcbp3	Poly(rC)-binding protein 3 OS=Rattus norvegicus OX=10116 GN=Pcbp3 PE=1 SV=1	0.00649891	0.599667
						Serping1	Plasma protease C1 inhibitor OS=Rattus norvegicus OX=10116 GN=Serping1 PE=2 SV=1	0.0201937	0.600333
						P3h1	Leprecan 1, isoform CRA_c OS=Rattus norvegicus OX=10116 GN=P3h1 PE=1 SV=1	0.0168119	0.601167
						Svil	Supervillin OS=Rattus norvegicus OX=10116 GN=Svil PE=1 SV=3	0.00016536	0.603
						Hspb2	Heat shock protein beta-2 OS=Rattus norvegicus OX=10116 GN=Hspb2 PE=3 SV=1	0.000573787	0.604833
						Myzap	Myocardial zonula adherens protein OS=Rattus norvegicus OX=10116 GN=Myzap PE=1 SV=1	0.00358735	0.605667
						H1-1	Histone H1.1 OS=Rattus norvegicus OX=10116 GN=H1-1 PE=1 SV=1	0.0449094	0.606167
						Tep1	Telomerase protein component 1 OS=Rattus norvegicus OX=10116 GN=Tep1 PE=1 SV=1	0.00650258	0.606667
						Snx18	Sorting nexin OS=Rattus norvegicus OX=10116 GN=Snx18 PE=1 SV=1	0.000409808	0.609833
						Xirp2	Xin actin-binding repeat-containing protein 2 OS=Rattus norvegicus OX=10116 GN=Xirp2 PE=1 SV=1	0.0289411	0.610833
						Bmp2k	BMP2 inducible kinase OS=Rattus norvegicus OX=10116 GN=Bmp2k PE=1 SV=3	0.0226741	0.613833
						Ltbp4	Latent-transforming growth factor beta-binding protein 4 OS=Rattus norvegicus OX=10116 GN=Ltbp4 PE=1 SV=2	0.00112366	0.619667
						Txndc12	Thioredoxin domain-containing protein 12 OS=Rattus norvegicus OX=10116 GN=Txndc12 PE=2 SV=2	0.00432832	0.620333
						LOC100909441,Tuba1c	Tubulin alpha chain OS=Rattus norvegicus OX=10116 GN=LOC100909441 PE=3 SV=1	0.00992063	0.620667
						Hspb7	Heat shock 27kD protein family, member 7 (Cardiovascular) OS=Rattus norvegicus OX=10116 GN=Hspb7 PE=2 SV=1	0.00221184	0.622667
						Guk1	Guanylate kinase 1 OS=Rattus norvegicus OX=10116 GN=Guk1 PE=1 SV=2	0.000123189	0.625
						Pdlim1	PDZ and LIM domain protein 1 OS=Rattus norvegicus OX=10116 GN=Pdlim1 PE=1 SV=4	0.00209347	0.626667
						Mfap5	Microfibril-associated protein 5 OS=Rattus norvegicus OX=10116 GN=Mfap5 PE=4 SV=1	0.000210764	0.631333
						Gyg1	Glycogenin-1 OS=Rattus norvegicus OX=10116 GN=Gyg1 PE=1 SV=1	0.0104997	0.634
						Pcolce	Procollagen C-endopeptidase enhancer 1 OS=Rattus norvegicus OX=10116 GN=Pcolce PE=1 SV=1	0.0161967	0.635333
						Hist1h1d	Histone cluster 1 H1 family member d OS=Rattus norvegicus OX=10116 GN=Hist1h1d PE=1 SV=2	0.0198425	0.636666
						Hspa2	Heat shock-related 70 kDa protein 2 OS=Rattus norvegicus OX=10116 GN=Hspa2 PE=1 SV=2	0.0135157	0.6375
						Nes	Nestin OS=Rattus norvegicus OX=10116 GN=Nes PE=1 SV=1	0.00340126	0.639333
						Rpl4	60S ribosomal protein L4 OS=Rattus norvegicus OX=10116 GN=Rpl4 PE=1 SV=1	0.0167223	0.642667
						Mrc2	C-type mannose receptor 2 OS=Rattus norvegicus OX=10116 GN=Mrc2 PE=1 SV=2	0.0233596	0.644
						Map1b	Microtubule-associated protein 1B OS=Rattus norvegicus OX=10116 GN=Map1b PE=1 SV=3	0.000933196	0.646333
						Vim	Vimentin OS=Rattus norvegicus OX=10116 GN=Vim PE=1 SV=2	0.0310032	0.649834
						Carhsp1	Calcium-regulated heat stable protein 1 OS=Rattus norvegicus OX=10116 GN=Carhsp1 PE=1 SV=1	0.0478567	0.6555
						Prkcd	Protein kinase C delta type OS=Rattus norvegicus OX=10116 GN=Prkcd PE=1 SV=1	0.000493746	0.665333
						JPT1	Jupiter microtubule associated homolog 1 OS=Rattus norvegicus OX=10116 GN=JPT1 PE=1 SV=3	2.32514e-05	0.666
						Scrn1	Secernin-1 OS=Rattus norvegicus OX=10116 GN=Scrn1 PE=1 SV=1	0.00303168	0.674
						Eef1a1,LOC100360413	Elongation factor 1-alpha 1 OS=Rattus norvegicus OX=10116 GN=Eef1a1 PE=2 SV=1	0.00295511	0.674833
						Slmap	Sarcolemmal membrane-associated protein OS=Rattus norvegicus OX=10116 GN=Slmap PE=1 SV=1	0.00118971	0.675
						Nol3	Nucleolar protein 3 OS=Rattus norvegicus OX=10116 GN=Nol3 PE=1 SV=1	0.000199196	0.684833
						Ptgis	Prostacyclin synthase OS=Rattus norvegicus OX=10116 GN=Ptgis PE=2 SV=1	0.00308957	0.690333
						Ppt1	Palmitoyl-protein thioesterase 1 OS=Rattus norvegicus OX=10116 GN=Ppt1 PE=1 SV=1	0.000290173	0.691
						Serpine2	Glia-derived nexin OS=Rattus norvegicus OX=10116 GN=Serpine2 PE=3 SV=1	0.00320531	0.692333
						Anxa1	Annexin A1 OS=Rattus norvegicus OX=10116 GN=Anxa1 PE=1 SV=2	0.0160005	0.692833
						Arfgap3	ADP-ribosylation factor GTPase-activating protein 3 OS=Rattus norvegicus OX=10116 GN=Arfgap3 PE=1 SV=1	0.0134992	0.704
						Anxa2	Annexin A2 OS=Rattus norvegicus OX=10116 GN=Anxa2 PE=1 SV=2	0.00144597	0.711
						Prxl2a	Peroxiredoxin-like 2A OS=Rattus norvegicus OX=10116 GN=Prxl2a PE=1 SV=1	0.00663748	0.727167
						Kif16b	Kinesin family member 16B OS=Rattus norvegicus OX=10116 GN=Kif16b PE=3 SV=1	0.0125977	0.733
						Fn1	(collapsed)	0.0208297	0.738667
						Gas1	Growth arrest-specific 1 OS=Rattus norvegicus OX=10116 GN=Gas1 PE=4 SV=1	0.000315509	0.741333
						Nt5c2	5'-nucleotidase, cytosolic II OS=Rattus norvegicus OX=10116 GN=Nt5c2 PE=1 SV=3	0.00365544	0.744
						Ndel1	Nuclear distribution protein nudE-like 1 OS=Rattus norvegicus OX=10116 GN=Ndel1 PE=1 SV=1	0.00933679	0.744333
						Ehd4	EH-domain-containing 4 OS=Rattus norvegicus OX=10116 GN=Ehd4 PE=1 SV=1	0.00165831	0.7485
						Lmcd1	LIM and cysteine-rich domains 1 OS=Rattus norvegicus OX=10116 GN=Lmcd1 PE=1 SV=1	0.00125167	0.749166
						Slc12a4	Solute carrier family 12 member 4 OS=Rattus norvegicus OX=10116 GN=Slc12a4 PE=1 SV=1	0.0441485	0.757933
						Cp	Ceruloplasmin OS=Rattus norvegicus OX=10116 GN=Cp PE=1 SV=1	0.00215986	0.7595
						Rgs10	Regulator of G-protein signaling 10 OS=Rattus norvegicus OX=10116 GN=Rgs10 PE=1 SV=2	0.0305876	0.762334
						LOC100909761,Myot	Myotilin OS=Rattus norvegicus OX=10116 GN=Myot PE=4 SV=1	0.000412955	0.7675
						Efhd2	EF-hand domain-containing protein D2 OS=Rattus norvegicus OX=10116 GN=Efhd2 PE=1 SV=1	8.32442e-05	0.768
						Lama5	Laminin subunit alpha 5 OS=Rattus norvegicus OX=10116 GN=Lama5 PE=1 SV=2	2.69781e-06	0.771667
						Anxa5	Annexin A5 OS=Rattus norvegicus OX=10116 GN=Anxa5 PE=1 SV=3	0.00382325	0.773666
						Aebp1	Adipocyte enhancer-binding protein 1 OS=Rattus norvegicus OX=10116 GN=Aebp1 PE=4 SV=1	0.00611399	0.777666
						Capg	Macrophage-capping protein OS=Rattus norvegicus OX=10116 GN=Capg PE=1 SV=1	0.00848753	0.778334
						Erp29	Endoplasmic reticulum resident protein 29 OS=Rattus norvegicus OX=10116 GN=Erp29 PE=1 SV=2	5.71663e-05	0.779334
						Csrp3	Cysteine and glycine-rich protein 3 OS=Rattus norvegicus OX=10116 GN=Csrp3 PE=1 SV=1	0.000339279	0.78
						Pla2g4a	Cytosolic phospholipase A2 OS=Rattus norvegicus OX=10116 GN=Pla2g4a PE=1 SV=1	0.00790704	0.783
						Fbln1	Fibulin-1 OS=Rattus norvegicus OX=10116 GN=Fbln1 PE=1 SV=1	0.00653454	0.785166
						Limd2	LIM domain-containing protein 2 OS=Rattus norvegicus OX=10116 GN=Limd2 PE=2 SV=1	0.00121395	0.788
						Dap	Death-associated protein 1 OS=Rattus norvegicus OX=10116 GN=Dap PE=1 SV=3	0.00012253	0.789167
						Cfhr1	Complement component factor h-like 1 OS=Rattus norvegicus OX=10116 GN=Cfhr1 PE=1 SV=1	0.00355651	0.790667
						Col5a3	Alpha 4 type V collagen OS=Rattus norvegicus OX=10116 GN=Col5a3 PE=2 SV=1	0.00807187	0.791667
						H1-5	Histone H1.5 OS=Rattus norvegicus OX=10116 GN=H1-5 PE=1 SV=1	0.0125918	0.792
						Dynll1	Dynein light chain 1, cytoplasmic OS=Rattus norvegicus OX=10116 GN=Dynll1 PE=1 SV=1	0.00076751	0.806667
						Plec	Plectin OS=Rattus norvegicus OX=10116 GN=Plec PE=1 SV=1	0.0158046	0.81
						Rac2	Rac family small GTPase 2 OS=Rattus norvegicus OX=10116 GN=Rac2 PE=1 SV=1	0.0025001	0.811
						Fbn1	Fibrillin 1 OS=Rattus norvegicus OX=10116 GN=Fbn1 PE=1 SV=1	0.0013764	0.812001
						Hpx	Hemopexin OS=Rattus norvegicus OX=10116 GN=Hpx PE=1 SV=3	0.00198738	0.8125
						Hspb3	Heat shock 27kDa protein 3 OS=Rattus norvegicus OX=10116 GN=Hspb3 PE=3 SV=1	0.000183486	0.814
						Ndrg4	Protein NDRG4 OS=Rattus norvegicus OX=10116 GN=Ndrg4 PE=1 SV=1	5.57421e-05	0.821
						Map1lc3a	Microtubule-associated proteins 1A/1B light chain 3A OS=Rattus norvegicus OX=10116 GN=Map1lc3a PE=1 SV=1	0.00534675	0.858334
						Aif1l	Allograft inflammatory factor 1-like OS=Rattus norvegicus OX=10116 GN=Aif1l PE=4 SV=1	0.0300995	0.864499
						Tubb5	Tubulin beta-5 chain OS=Rattus norvegicus OX=10116 GN=Tubb5 PE=1 SV=1	3.06127e-05	0.869
						Clu	Clusterin OS=Rattus norvegicus OX=10116 GN=Clu PE=1 SV=1	0.00373237	0.887
						Enah	ENAH, actin regulator OS=Rattus norvegicus OX=10116 GN=Enah PE=1 SV=1	0.00402962	0.889666
						Bgn	Biglycan OS=Rattus norvegicus OX=10116 GN=Bgn PE=1 SV=1	0.0458335	0.892667
						Vcan	Versican core protein (Fragments) OS=Rattus norvegicus OX=10116 GN=Vcan PE=2 SV=2	0.0126087	0.896334
						Zyx	Zyxin OS=Rattus norvegicus OX=10116 GN=Zyx PE=1 SV=1	0.0115014	0.911167
						C4bpa	C4b-binding protein alpha chain OS=Rattus norvegicus OX=10116 GN=C4bpa PE=2 SV=1	0.00364801	0.919333
						Rpl3	60S ribosomal protein L3 OS=Rattus norvegicus OX=10116 GN=Rpl3 PE=1 SV=3	0.00278394	0.924667
						Col8a1	Collagen type VIII alpha 1 chain OS=Rattus norvegicus OX=10116 GN=Col8a1 PE=1 SV=3	0.00302798	0.930666
						Ace	Angiotensin-converting enzyme OS=Rattus norvegicus OX=10116 GN=Ace PE=1 SV=1	0.00986406	0.937167
						Xirp1	Uncharacterized protein OS=Rattus norvegicus OX=10116 GN=Xirp1 PE=1 SV=2	0.000541184	0.967167
						Uap1	UDP-N-acetylglucosamine pyrophosphorylase 1 OS=Rattus norvegicus OX=10116 GN=Uap1 PE=1 SV=2	0.00131275	0.974333
						Pfkp	ATP-dependent 6-phosphofructokinase, platelet type OS=Rattus norvegicus OX=10116 GN=Pfkp PE=1 SV=2	0.000219352	1.00267
						Rpl19	60S ribosomal protein L19 OS=Rattus norvegicus OX=10116 GN=Rpl19 PE=1 SV=1	0.0286966	1.00467
						Ctla2a	Cytotoxic T lymphocyte-associated protein 2 alpha OS=Rattus norvegicus OX=10116 GN=Ctla2a PE=1 SV=1	0.00101589	1.00667
						Hsp90aa1	Heat shock protein HSP 90-alpha OS=Rattus norvegicus OX=10116 GN=Hsp90aa1 PE=1 SV=3	5.14765e-05	1.017
						Myh7	(collapsed)	0.00482216	1.022
						Flnc	Filamin-C OS=Rattus norvegicus OX=10116 GN=Flnc PE=1 SV=1	8.83294e-05	1.03067
						Ankrd1	Ankyrin repeat domain-containing protein 1 OS=Rattus norvegicus OX=10116 GN=Ankrd1 PE=1 SV=1	0.000100901	1.043
						S100a4	Protein S100-A4 OS=Rattus norvegicus OX=10116 GN=S100a4 PE=2 SV=1	0.0129721	1.04667
						Cotl1	Coactosin-like protein OS=Rattus norvegicus OX=10116 GN=Cotl1 PE=1 SV=1	0.0474968	1.077
						LOC299282	Serine protease inhibitor A3N OS=Rattus norvegicus OX=10116 GN=LOC299282 PE=1 SV=1	0.00632022	1.10367
						Thbs4	Thrombospondin-4 OS=Rattus norvegicus OX=10116 GN=Thbs4 PE=4 SV=1	0.0024535	1.10533
						Tgfb2	Transforming growth factor beta OS=Rattus norvegicus OX=10116 GN=Tgfb2 PE=3 SV=3	0.00248113	1.11167
						Lgals3	Galectin OS=Rattus norvegicus OX=10116 GN=Lgals3 PE=1 SV=1	0.0401989	1.12033
						Mxra7	Matrix-remodeling-associated 7 OS=Rattus norvegicus OX=10116 GN=Mxra7 PE=1 SV=1	5.16126e-05	1.12283
						Tgm1	Protein-glutamine gamma-glutamyltransferase K OS=Rattus norvegicus OX=10116 GN=Tgm1 PE=1 SV=1	0.00149542	1.225
						Hp	Haptoglobin OS=Rattus norvegicus OX=10116 GN=Hp PE=1 SV=1	0.0314229	1.241
						Fhl1	Four and a half LIM domains 1 OS=Rattus norvegicus OX=10116 GN=Fhl1 PE=1 SV=1	0.00165088	1.247
						Prss23	Serine protease 23 OS=Rattus norvegicus OX=10116 GN=Prss23 PE=4 SV=1	0.000140618	1.271
						Ckap4	Cytoskeleton-associated protein 4 OS=Rattus norvegicus OX=10116 GN=Ckap4 PE=1 SV=2	4.50704e-05	1.284
						Tgm2	Tissue-type transglutaminase OS=Rattus norvegicus OX=10116 GN=Tgm2 PE=1 SV=1	0.000595489	1.28983
						Mvp	Major vault protein OS=Rattus norvegicus OX=10116 GN=Mvp PE=1 SV=1	0.00098189	1.2945
						C9	Complement component C9 OS=Rattus norvegicus OX=10116 GN=C9 PE=1 SV=1	0.00233729	1.328
						Csrp2	Cysteine and glycine-rich protein 2 OS=Rattus norvegicus OX=10116 GN=Csrp2 PE=1 SV=3	0.00692637	1.34683
						Itih4	Inter alpha-trypsin inhibitor, heavy chain 4 OS=Rattus norvegicus OX=10116 GN=Itih4 PE=1 SV=1	0.00146302	1.36533
						Mdk	Midkine OS=Rattus norvegicus OX=10116 GN=Mdk PE=2 SV=1	0.0261577	1.39717
						Gnao1	Guanine nucleotide-binding protein G(o) subunit alpha OS=Rattus norvegicus OX=10116 GN=Gnao1 PE=1 SV=2	0.000592712	1.42633
						Ltbp2	Latent transforming growth factor beta binding protein 2, isoform CRA_a OS=Rattus norvegicus OX=10116 GN=Ltbp2 PE=1 SV=1	0.000871539	1.514
						Rtn4	Reticulon OS=Rattus norvegicus OX=10116 GN=Rtn4 PE=1 SV=1	3.02599e-05	1.5585
						Orm1	Alpha-1-acid glycoprotein OS=Rattus norvegicus OX=10116 GN=Orm1 PE=1 SV=1	0.00323002	1.56283
						Ncam1	(collapsed)	0.00065644	1.603
						Ccn2	CCN family member 2 OS=Rattus norvegicus OX=10116 GN=Ccn2 PE=2 SV=1	0.000412217	1.65533
						Cilp	Cartilage intermediate layer protein OS=Rattus norvegicus OX=10116 GN=Cilp PE=4 SV=2	0.000542436	2.035
						Map1	T-kininogen 1 OS=Rattus norvegicus OX=10116 GN=Map1 PE=1 SV=2	2.72507e-05	2.727

## Sheet: Metabolic pathways
Proteomic dataset_Metabolic Canonical Pathways that were activated or inhibited in MOD and SHF relative to Sham based on IPA core analysis of the statistically analyzed dataset in Qlucore and Scaffold bioinformatics software
Qlucore Analysis									Scaffold Analysis
FA β-oxidation_MOD vs Sham									FA β-oxidation_MOD vs Sham
Symbol	Entrez Gene Name	Gene Symbol - human (HUGO / HGNC / Entrez Gene)/Gene Symbol - rat (Entrez Gene)/KEGG	Expr Log Ratio	Expr p-value	Expected	Location			Symbol	Entrez Gene Name	Gene Symbol - human (HUGO / HGNC / Entrez Gene)/Gene Symbol - rat (Entrez Gene)/KEGG	Expr Log Ratio	Expr p-value	Expected	Location
ACAA2	acetyl-CoA acyltransferase 2	Acaa2	-0.604	0.0382	Up	Cytoplasm			ACAA2	acetyl-CoA acyltransferase 2	Acaa2	-0.68	0.0001	Up	Cytoplasm
ACSL1	acyl-CoA synthetase long chain family member 1	Acsl1	-0.388	0.00839	Up	Cytoplasm			ACADM	acyl-CoA dehydrogenase medium chain	Acadm	-0.32	0.0001	Up	Cytoplasm
AUH	AU RNA binding methylglutaconyl-CoA hydratase	Auh	-0.264	0.0234	Up	Cytoplasm			ACSL1	acyl-CoA synthetase long chain family member 1	Acsl1	-0.42	0.0001	Up	Cytoplasm
HADH	hydroxyacyl-CoA dehydrogenase	Hadh	-0.918	0.00121	Up	Cytoplasm			AUH	AU RNA binding methylglutaconyl-CoA hydratase	Auh	-0.26	0.0001	Up	Cytoplasm
HADHA	hydroxyacyl-CoA dehydrogenase trifunctional multienzyme complex subunit alpha	Hadha	-0.6	0.00627	Up	Cytoplasm			ECHDC3	enoyl-CoA hydratase domain containing 3	Echdc3	-0.33	0.007		Cytoplasm
HADHB	hydroxyacyl-CoA dehydrogenase trifunctional multienzyme complex subunit beta	Hadhb	-0.569	0.00921	Up	Cytoplasm			ECHS1	enoyl-CoA hydratase, short chain 1	Echs1	-0.39	0.0001	Up	Cytoplasm
HSD17B8	hydroxysteroid 17-beta dehydrogenase 8	Hsd17b8	-0.414	0.00106	Up	Cytoplasm			ECI2	enoyl-CoA delta isomerase 2	Eci2	-0.47	0.0001	Up	Cytoplasm
HSD17B10	hydroxysteroid 17-beta dehydrogenase 10	Hsd17b10	-0.251	0.0196	Up	Cytoplasm			HADH	hydroxyacyl-CoA dehydrogenase	Hadh	-1	0.0001	Up	Cytoplasm
SLC27A1	solute carrier family 27 member 1	Slc27a1	-0.406	0.0371	Up	Plasma Membrane			HADHA	hydroxyacyl-CoA dehydrogenase trifunctional multienzyme complex subunit alpha	Hadha	-0.71	0.0001	Up	Cytoplasm
									HADHB	hydroxyacyl-CoA dehydrogenase trifunctional multienzyme complex subunit beta	Hadhb	-0.67	0.0001	Up	Cytoplasm
									HSD17B8	hydroxysteroid 17-beta dehydrogenase 8	Hsd17b8	-0.4	0.0001	Up	Cytoplasm
FA β-oxidation_SHF vs Sham									HSD17B10	hydroxysteroid 17-beta dehydrogenase 10	Hsd17b10	-0.35	0.018	Up	Cytoplasm
Symbol	Entrez Gene Name	Gene Symbol - human (HUGO / HGNC / Entrez Gene)/Gene Symbol - rat (Entrez Gene)/KEGG	Expr Log Ratio	Expr p-value	Expected	Location			SLC27A1	solute carrier family 27 member 1	Slc27a1	-0.4	0.0001	Up	Plasma Membrane
ACAA2	acetyl-CoA acyltransferase 2	Acaa2	-0.751	0.0008	Up	Cytoplasm
ACADM	acyl-CoA dehydrogenase medium chain	Acadm	-0.536	0.00197	Up	Cytoplasm
ACSL1	acyl-CoA synthetase long chain family member 1	Acsl1	-0.807	0.000206	Up	Cytoplasm			FA β-oxidation_SHF vs Sham
AUH	AU RNA binding methylglutaconyl-CoA hydratase	Auh	-0.596	0.00567	Up	Cytoplasm			Symbol	Entrez Gene Name	Gene Symbol - human (HUGO / HGNC / Entrez Gene)/Gene Symbol - rat (Entrez Gene)/KEGG	Expr Log Ratio	Expr p-value	Expected	Location
ECHDC3	enoyl-CoA hydratase domain containing 3	Echdc3	-0.455	0.00968		Cytoplasm			ACAA2	acetyl-CoA acyltransferase 2	Acaa2	-0.95	0.0001	Up	Cytoplasm
ECHS1	enoyl-CoA hydratase, short chain 1	Echs1	-0.745	0.00161	Up	Cytoplasm			ACADM	acyl-CoA dehydrogenase medium chain	Acadm	-0.6	0.0001	Up	Cytoplasm
ECI1	enoyl-CoA delta isomerase 1	Eci1	-0.647	0.00047	Up	Cytoplasm			ACSL1	acyl-CoA synthetase long chain family member 1	Acsl1	-0.78	0.0001	Up	Cytoplasm
ECI2	enoyl-CoA delta isomerase 2	Eci2	-0.633	0.000823	Up	Cytoplasm			AUH	AU RNA binding methylglutaconyl-CoA hydratase	Auh	-0.54	0.0001	Up	Cytoplasm
EHHADH	enoyl-CoA hydratase and 3-hydroxyacyl CoA dehydrogenase	Ehhadh	-0.903	0.00118	Up	Cytoplasm			ECHDC3	enoyl-CoA hydratase domain containing 3	Echdc3	-0.46	0.001		Cytoplasm
HADH	hydroxyacyl-CoA dehydrogenase	Hadh	-1.152	0.000223	Up	Cytoplasm			ECHS1	enoyl-CoA hydratase, short chain 1	Echs1	-0.7	0.0001	Up	Cytoplasm
HADHA	hydroxyacyl-CoA dehydrogenase trifunctional multienzyme complex subunit alpha	Hadha	-0.841	0.00026	Up	Cytoplasm			ECI2	enoyl-CoA delta isomerase 2	Eci2	-0.62	0.0001	Up	Cytoplasm
HADHB	hydroxyacyl-CoA dehydrogenase trifunctional multienzyme complex subunit beta	Hadhb	-0.827	6.44e-05	Up	Cytoplasm			EHHADH	enoyl-CoA hydratase and 3-hydroxyacyl CoA dehydrogenase	Ehhadh	-0.74	0.003	Up	Cytoplasm
HSD17B8	hydroxysteroid 17-beta dehydrogenase 8	Hsd17b8	-0.455	0.0323	Up	Cytoplasm			HADH	hydroxyacyl-CoA dehydrogenase	Hadh	-1.41	0.0001	Up	Cytoplasm
HSD17B10	hydroxysteroid 17-beta dehydrogenase 10	Hsd17b10	-0.52	0.000315	Up	Cytoplasm			HADHA	hydroxyacyl-CoA dehydrogenase trifunctional multienzyme complex subunit alpha	Hadha	-0.8	0.0001	Up	Cytoplasm
IVD	isovaleryl-CoA dehydrogenase	Ivd	-0.249	0.0452	Up	Cytoplasm			HADHB	hydroxyacyl-CoA dehydrogenase trifunctional multienzyme complex subunit beta	Hadhb	-0.79	0.0001	Up	Cytoplasm
SLC27A1	solute carrier family 27 member 1	Slc27a1	-0.367	0.0161	Up	Plasma Membrane			HSD17B4	hydroxysteroid 17-beta dehydrogenase 4	Hsd17b4	0.19	0.0001	Up	Cytoplasm
									HSD17B10	hydroxysteroid 17-beta dehydrogenase 10	Hsd17b10	-0.57	0.001	Up	Cytoplasm
									IVD	isovaleryl-CoA dehydrogenase	Ivd	-0.22	0.0001	Up	Cytoplasm
									SCP2	sterol carrier protein 2	Scp2	-0.19	0.007	Up	Cytoplasm
									SLC27A1	solute carrier family 27 member 1	Slc27a1	-0.39	0.0001	Up	Plasma Membrane
Glycogen degradation_MOD vs Sham									Glycogen degradation_MOD vs Sham
Symbol	Entrez Gene Name	Gene Symbol - human (HUGO / HGNC / Entrez Gene)/Gene Symbol - rat (Entrez Gene)/KEGG	Expr Log Ratio	Expr p-value	Expected	Location			Symbol	Entrez Gene Name	Gene Symbol - human (HUGO / HGNC / Entrez Gene)/Gene Symbol - rat (Entrez Gene)/KEGG	Expr Log Ratio	Expr p-value	Expected	Location
PGM1	phosphoglucomutase 1	Pgm1	0.24	0.0204	Up	Cytoplasm			PGM1	phosphoglucomutase 1	Pgm1	0.25	0.0001	Up	Cytoplasm
Pgm2	phosphoglucomutase 2	Pgm2	0.291	0.0193	Up	Cytoplasm			Pgm2	phosphoglucomutase 2	Pgm2	0.4	0.00029	Up	Cytoplasm
PGM3	phosphoglucomutase 3	Pgm3	0.237	0.00112	Up	Cytoplasm			PGM3	phosphoglucomutase 3	Pgm3	0.29	0.00028	Up	Cytoplasm
PGM5	phosphoglucomutase 5	Pgm5	0.339	0.0436	Up	Cytoplasm			PGM5	phosphoglucomutase 5	Pgm5	0.41	0.0001	Up	Cytoplasm
Glycogen degradation_SHF vs Sham									Glycogen degradation_SHF vs Sham
Symbol	Entrez Gene Name	Gene Symbol - human (HUGO / HGNC / Entrez Gene)/Gene Symbol - rat (Entrez Gene)/KEGG	Expr Log Ratio	Expr p-value	Expected	Location			Symbol	Entrez Gene Name	Gene Symbol - human (HUGO / HGNC / Entrez Gene)/Gene Symbol - rat (Entrez Gene)/KEGG	Expr Log Ratio	Expr p-value	Expected	Location
PGM1	phosphoglucomutase 1	Pgm1	0.143	0.00014	Up	Cytoplasm			AGL	amylo-alpha-1, 6-glucosidase, 4-alpha-glucanotransferase	Agl	-0.2	0.0001	Up	Cytoplasm
PGM3	phosphoglucomutase 3	Pgm3	0.319	0.00133	Up	Cytoplasm			PGM1	phosphoglucomutase 1	Pgm1	0.15	0.0001	Up	Cytoplasm
PGM5	phosphoglucomutase 5	Pgm5	0.488	0.049	Up	Cytoplasm			PGM3	phosphoglucomutase 3	Pgm3	0.29	0.0001	Up	Cytoplasm
PYGB	glycogen phosphorylase B	Pygb	-0.78	0.00322	Up	Cytoplasm			PGM5	phosphoglucomutase 5	Pgm5	0.46	0.0001	Up	Cytoplasm
PYGM	glycogen phosphorylase, muscle associated	Pygm	-0.285	0.045	Up	Cytoplasm			PYGM	glycogen phosphorylase, muscle associated	Pygm	-0.28	0.0006	Up	Cytoplasm
GDP glucose biosynthesis_MOD vs Sham									GDP glucose biosynthesis_MOD vs Sham
Symbol	Entrez Gene Name	Gene Symbol - human (HUGO / HGNC / Entrez Gene)/Gene Symbol - rat (Entrez Gene)/KEGG	Expr Log Ratio	Expr p-value	Expected	Location			Symbol	Entrez Gene Name	Gene Symbol - human (HUGO / HGNC / Entrez Gene)/Gene Symbol - rat (Entrez Gene)/KEGG	Expr Log Ratio	Expr p-value	Expected	Location
HK1	hexokinase 1	Hk1	0.653	0.00605	Up	Cytoplasm			HK1	hexokinase 1	Hk1	0.33	0.001	Up	Cytoplasm
PGM1	phosphoglucomutase 1	Pgm1	0.24	0.0204	Up	Cytoplasm			PGM1	phosphoglucomutase 1	Pgm1	0.25	0.0001	Up	Cytoplasm
Pgm2	phosphoglucomutase 2	Pgm2	0.291	0.0193	Up	Cytoplasm			Pgm2	phosphoglucomutase 2	Pgm2	0.4	0.00029	Up	Cytoplasm
PGM3	phosphoglucomutase 3	Pgm3	0.237	0.00112	Up	Cytoplasm			PGM3	phosphoglucomutase 3	Pgm3	0.29	0.00028	Up	Cytoplasm
PGM5	phosphoglucomutase 5	Pgm5	0.339	0.0436	Up	Cytoplasm			PGM5	phosphoglucomutase 5	Pgm5	0.41	0.0001	Up	Cytoplasm
GDP glucose biosynthesis_SHF vs Sham									GDP glucose biosynthesis_SHF vs Sham
Symbol	Entrez Gene Name	Gene Symbol - human (HUGO / HGNC / Entrez Gene)/Gene Symbol - rat (Entrez Gene)/KEGG	Expr Log Ratio	Expr p-value	Expected	Location			Symbol	Entrez Gene Name	Gene Symbol - human (HUGO / HGNC / Entrez Gene)/Gene Symbol - rat (Entrez Gene)/KEGG	Expr Log Ratio	Expr p-value	Expected	Location
HK1	hexokinase 1	Hk1	0.558	0.000826	Up	Cytoplasm			HK1	hexokinase 1	Hk1	0.63	0.00085	Up	Cytoplasm
PGM1	phosphoglucomutase 1	Pgm1	0.143	0.00014	Up	Cytoplasm			HK2	hexokinase 2	Hk2	0.17	0.0001	Up	Cytoplasm
PGM3	phosphoglucomutase 3	Pgm3	0.319	0.00133	Up	Cytoplasm			PGM1	phosphoglucomutase 1	Pgm1	0.15	0.0001	Up	Cytoplasm
PGM5	phosphoglucomutase 5	Pgm5	0.488	0.049	Up	Cytoplasm			PGM3	phosphoglucomutase 3	Pgm3	0.29	0.0001	Up	Cytoplasm
									PGM5	phosphoglucomutase 5	Pgm5	0.46	0.0001	Up	Cytoplasm
Glycolysis_MOD vs Sham									Glycolysis_MOD vs Sham
Symbol	Entrez Gene Name	Gene Symbol - human (HUGO / HGNC / Entrez Gene)/Gene Symbol - rat (Entrez Gene)/KEGG	Expr Log Ratio	Expr p-value	Expected	Location			Symbol	Entrez Gene Name	Gene Symbol - human (HUGO / HGNC / Entrez Gene)/Gene Symbol - rat (Entrez Gene)/KEGG	Expr Log Ratio	Expr p-value	Expected	Location
ENO3	enolase 3	Eno3	-0.666	0.00348	Up	Cytoplasm			ENO3	enolase 3	Eno3	-0.63	0.0001	Up	Cytoplasm
GPI	glucose-6-phosphate isomerase	Gpi	0.215	0.0421	Up	Extracellular Space			GPI	glucose-6-phosphate isomerase	Gpi	0.22	0.0001	Up	Extracellular Space
PFKM	phosphofructokinase, muscle	Pfkm	-0.309	0.00339	Up	Cytoplasm			PFKM	phosphofructokinase, muscle	Pfkm	-0.37	0.0001	Up	Cytoplasm
PFKP	phosphofructokinase, platelet	Pfkp	0.362	0.0364	Up	Cytoplasm			PGAM1	phosphoglycerate mutase 1	Pgam1	0.26	0.008	Up	Cytoplasm
PGAM2	phosphoglycerate mutase 2	Pgam2	-0.371	0.0398	Up	Cytoplasm			PGAM2	phosphoglycerate mutase 2	Pgam2	-0.31	0.0001	Up	Cytoplasm
									PKM	pyruvate kinase M12	Pkm	-0.12	0.008	Up	Cytoplasm
Glycolysis_SHF vs Sham									Glycolysis_SHF vs Sham
Symbol	Entrez Gene Name	Gene Symbol - human (HUGO / HGNC / Entrez Gene)/Gene Symbol - rat (Entrez Gene)/KEGG	Expr Log Ratio	Expr p-value	Expected	Location			Symbol	Entrez Gene Name	Gene Symbol - human (HUGO / HGNC / Entrez Gene)/Gene Symbol - rat (Entrez Gene)/KEGG	Expr Log Ratio	Expr p-value	Expected	Location
ALDOA	aldolase, fructose-bisphosphate A	Aldoa	-0.171	0.00761	Up	Cytoplasm			ENO3	enolase 3	Eno3	-1.09	0.0001	Up	Cytoplasm
ENO3	enolase 3	Eno3	-1.195	0.00302	Up	Cytoplasm			PFKL	phosphofructokinase, liver type	Pfkl	0.23	0.0001	Up	Cytoplasm
GPI	glucose-6-phosphate isomerase	Gpi	0.191	0.00916	Up	Extracellular Space			PFKM	phosphofructokinase, muscle	Pfkm	-0.93	0.001	Up	Cytoplasm
PFKL	phosphofructokinase, liver type	Pfkl	0.223	0.0206	Up	Cytoplasm			PFKP	phosphofructokinase, platelet	Pfkp	0.94	0.0001	Up	Cytoplasm
PFKM	phosphofructokinase, muscle	Pfkm	-0.786	0.000398	Up	Cytoplasm			PGAM1	phosphoglycerate mutase 1	Pgam1	0.43	0.0001	Up	Cytoplasm
PFKP	phosphofructokinase, platelet	Pfkp	1.003	0.000219	Up	Cytoplasm			PGAM2	phosphoglycerate mutase 2	Pgam2	-0.65	0.0001	Up	Cytoplasm
PGAM1	phosphoglycerate mutase 1	Pgam1	0.48	0.000695	Up	Cytoplasm			PKM	pyruvate kinase M12	Pkm	-0.18	0.025	Up	Cytoplasm
PGAM2	phosphoglycerate mutase 2	Pgam2	-0.622	0.00135	Up	Cytoplasm			TPI1	triosephosphate isomerase 1	Tpi1	-0.09	0.029	Up	Cytoplasm
PKM	pyruvate kinase M12	Pkm	-0.255	0.0118	Up	Cytoplasm
Acetyl-CoA Biosynthesis/Pyruvate dehydrogenase Complex_MOD vs Sham									Acetyl-CoA Biosynthesis/Pyruvate dehydrogenase Complex_MOD vs Sham
Symbol	Entrez Gene Name	Gene Symbol - human (HUGO / HGNC / Entrez Gene)/Gene Symbol - rat (Entrez Gene)/KEGG	Expr Log Ratio	Expr p-value	Expected	Location			Symbol	Entrez Gene Name	Gene Symbol - human (HUGO / HGNC / Entrez Gene)/Gene Symbol - rat (Entrez Gene)/KEGG	Expr Log Ratio	Expr p-value	Expected	Location
DBT	dihydrolipoamide branched chain transacylase E2	Dbt	-0.448211	0.0106097	Up	Cytoplasm			DBT	dihydrolipoamide branched chain transacylase E2	Dbt	-0.48	0.0001	Up	Cytoplasm
									DLAT	dihydrolipoamide S-acetyltransferase	Dlat	-0.12	0.0023	Up	Cytoplasm
									PDHA1	pyruvate dehydrogenase E1 subunit alpha 1	Pdha1	-0.14	0.00027	Up	Cytoplasm
Acetyl-CoA Biosynthesis/Pyruvate dehydrogenase Complex_SHF vs Sham									PDHB	pyruvate dehydrogenase E1 subunit beta	Pdhb	-0.23	0.0001	Up	Cytoplasm
Symbol	Entrez Gene Name	Gene Symbol - human (HUGO / HGNC / Entrez Gene)/Gene Symbol - rat (Entrez Gene)/KEGG	Expr Log Ratio	Expr p-value	Expected	Location
DBT	dihydrolipoamide branched chain transacylase E2	Dbt	-0.777	0.000427	Up	Cytoplasm
DLAT	dihydrolipoamide S-acetyltransferase	Dlat	-0.197	0.0272	Up	Cytoplasm			Acetyl-CoA Biosynthesis/Pyruvate dehydrogenase Complex_SHF vs Sham
DLD	dihydrolipoamide dehydrogenase	Dld	-0.242	0.0286	Up	Cytoplasm			Symbol	Entrez Gene Name	Gene Symbol - human (HUGO / HGNC / Entrez Gene)/Gene Symbol - rat (Entrez Gene)/KEGG	Expr Log Ratio	Expr p-value	Expected	Location
Pdha2	pyruvate dehydrogenase E1 alpha 2	Pdha2	-0.487	0.00906	Up	Cytoplasm			DBT	dihydrolipoamide branched chain transacylase E2	Dbt	-0.79	0.0001	Up	Cytoplasm
PDHB	pyruvate dehydrogenase E1 subunit beta	Pdhb	-0.267	0.0124	Up	Cytoplasm			DLAT	dihydrolipoamide S-acetyltransferase	Dlat	-0.27	0.0001	Up	Cytoplasm
									DLD	dihydrolipoamide dehydrogenase	Dld	-0.27	0.0001	Up	Cytoplasm
									PDHB	pyruvate dehydrogenase E1 subunit beta	Pdhb	-0.29	0.0001	Up	Cytoplasm
BCKA dehydrogenase Complex_MOD vs Sham									BCKA dehydrogenase Complex_MOD vs Sham
Symbol	Entrez Gene Name	Gene Symbol - human (HUGO / HGNC / Entrez Gene)/Gene Symbol - rat (Entrez Gene)/KEGG	Expr Log Ratio	Expr p-value	Expected	Location			Symbol	Entrez Gene Name	Gene Symbol - human (HUGO / HGNC / Entrez Gene)/Gene Symbol - rat (Entrez Gene)/KEGG	Expr Log Ratio	Expr p-value	Expected	Location
BCKDHA	branched chain keto acid dehydrogenase E1 subunit alpha	Bckdha	-0.225	0.00686	Up	Cytoplasm			BCKDHA	branched chain keto acid dehydrogenase E1 subunit alpha	Bckdha	-0.29	0.0001	Up	Cytoplasm
DBT	dihydrolipoamide branched chain transacylase E2	Dbt	-0.448	0.0106	Up	Cytoplasm			DBT	dihydrolipoamide branched chain transacylase E2	Dbt	-0.48	0.0001	Up	Cytoplasm
BCKA dehydrogenase Complex_SHF vs Sham									BCKA dehydrogenase Complex_SHF vs Sham
Symbol	Entrez Gene Name	Gene Symbol - human (HUGO / HGNC / Entrez Gene)/Gene Symbol - rat (Entrez Gene)/KEGG	Expr Log Ratio	Expr p-value	Expected	Location			Symbol	Entrez Gene Name	Gene Symbol - human (HUGO / HGNC / Entrez Gene)/Gene Symbol - rat (Entrez Gene)/KEGG	Expr Log Ratio	Expr p-value	Expected	Location
BCKDHA	branched chain keto acid dehydrogenase E1 subunit alpha	Bckdha	-0.73	0.0015	Up	Cytoplasm			BCKDHA	branched chain keto acid dehydrogenase E1 subunit alpha	Bckdha	-0.72	0.0001	Up	Cytoplasm
BCKDHB	branched chain keto acid dehydrogenase E1 subunit beta	Bckdhb	-0.748	0.00198	Up	Cytoplasm			BCKDHB	branched chain keto acid dehydrogenase E1 subunit beta	Bckdhb	-0.66	0.0001	Up	Cytoplasm
DBT	dihydrolipoamide branched chain transacylase E2	Dbt	-0.777	0.000427	Up	Cytoplasm			DBT	dihydrolipoamide branched chain transacylase E2	Dbt	-0.79	0.0001	Up	Cytoplasm
DLD	dihydrolipoamide dehydrogenase	Dld	-0.242	0.0286	Up	Cytoplasm			DLD	dihydrolipoamide dehydrogenase	Dld	-0.27	0.0001	Up	Cytoplasm
Valine degradation_MOD vs Sham									Valine degradation_MOD vs Sham
Symbol	Entrez Gene Name	Gene Symbol - human (HUGO / HGNC / Entrez Gene)/Gene Symbol - rat (Entrez Gene)/KEGG	Expr Log Ratio	Expr p-value	Expected	Location			Symbol	Entrez Gene Name	Gene Symbol - human (HUGO / HGNC / Entrez Gene)/Gene Symbol - rat (Entrez Gene)/KEGG	Expr Log Ratio	Expr p-value	Expected	Location
AUH	AU RNA binding methylglutaconyl-CoA hydratase	Auh	-0.264	0.0234	Up	Cytoplasm			ALDH6A1	aldehyde dehydrogenase 6 family member A1	Aldh6a1	-0.29	0.0001	Up	Cytoplasm
BCAT2	branched chain amino acid transaminase 2	Bcat2	-0.441	0.017	Up	Cytoplasm			AUH	AU RNA binding methylglutaconyl-CoA hydratase	Auh	-0.26	0.0001	Up	Cytoplasm
BCKDHA	branched chain keto acid dehydrogenase E1 subunit alpha	Bckdha	-0.225	0.00686	Up	Cytoplasm			BCAT2	branched chain amino acid transaminase 2	Bcat2	-0.52	0.0001	Up	Cytoplasm
DBT	dihydrolipoamide branched chain transacylase E2	Dbt	-0.448	0.0106	Up	Cytoplasm			BCKDHA	branched chain keto acid dehydrogenase E1 subunit alpha	Bckdha	-0.29	0.0001	Up	Cytoplasm
HADHA	hydroxyacyl-CoA dehydrogenase trifunctional multienzyme complex subunit alpha	Hadha	-0.6	0.00627	Up	Cytoplasm			DBT	dihydrolipoamide branched chain transacylase E2	Dbt	-0.48	0.0001	Up	Cytoplasm
HADHB	hydroxyacyl-CoA dehydrogenase trifunctional multienzyme complex subunit beta	Hadhb	-0.569	0.00921	Up	Cytoplasm			ECHDC3	enoyl-CoA hydratase domain containing 3	Echdc3	-0.33	0.007		Cytoplasm
									ECHS1	enoyl-CoA hydratase, short chain 1	Echs1	-0.39	0.0001	Up	Cytoplasm
Valine degradation_SHF vs Sham									HADHA	hydroxyacyl-CoA dehydrogenase trifunctional multienzyme complex subunit alpha	Hadha	-0.71	0.0001	Up	Cytoplasm
Symbol	Entrez Gene Name	Gene Symbol - human (HUGO / HGNC / Entrez Gene)/Gene Symbol - rat (Entrez Gene)/KEGG	Expr Log Ratio	Expr p-value	Expected	Location			HADHB	hydroxyacyl-CoA dehydrogenase trifunctional multienzyme complex subunit beta	Hadhb	-0.67	0.0001	Up	Cytoplasm
ACAD8	acyl-CoA dehydrogenase family member 8	Acad8	-0.228	0.00337	Up	Cytoplasm			HIBADH	3-hydroxyisobutyrate dehydrogenase	Hibadh	-0.15	0.003	Up	Cytoplasm
ACADSB	acyl-CoA dehydrogenase shortbranched chain	Acadsb	-0.49	0.000784	Up	Cytoplasm			HIBCH	3-hydroxyisobutyryl-CoA hydrolase	Hibch	-0.11	0.01	Up	Cytoplasm
ALDH6A1	aldehyde dehydrogenase 6 family member A1	Aldh6a1	-0.665	0.00108	Up	Cytoplasm			Valine degradation_SHF vs Sham
AUH	AU RNA binding methylglutaconyl-CoA hydratase	Auh	-0.596	0.00567	Up	Cytoplasm			Symbol	Entrez Gene Name	Gene Symbol - human (HUGO / HGNC / Entrez Gene)/Gene Symbol - rat (Entrez Gene)/KEGG	Expr Log Ratio	Expr p-value	Expected	Location
BCAT2	branched chain amino acid transaminase 2	Bcat2	-0.847	0.000426	Up	Cytoplasm			ACAD8	acyl-CoA dehydrogenase family member 8	Acad8	-0.25	0.0001	Up	Cytoplasm
BCKDHA	branched chain keto acid dehydrogenase E1 subunit alpha	Bckdha	-0.73	0.0015	Up	Cytoplasm			ACADSB	acyl-CoA dehydrogenase shortbranched chain	Acadsb	-0.48	0.0001	Up	Cytoplasm
BCKDHB	branched chain keto acid dehydrogenase E1 subunit beta	Bckdhb	-0.748	0.00198	Up	Cytoplasm			ALDH6A1	aldehyde dehydrogenase 6 family member A1	Aldh6a1	-0.62	0.0016	Up	Cytoplasm
DBT	dihydrolipoamide branched chain transacylase E2	Dbt	-0.777	0.000427	Up	Cytoplasm			AUH	AU RNA binding methylglutaconyl-CoA hydratase	Auh	-0.54	0.0001	Up	Cytoplasm
DLD	dihydrolipoamide dehydrogenase	Dld	-0.242	0.0286	Up	Cytoplasm			BCAT2	branched chain amino acid transaminase 2	Bcat2	-0.89	0.0001	Up	Cytoplasm
ECHDC3	enoyl-CoA hydratase domain containing 3	Echdc3	-0.455	0.00968		Cytoplasm			BCKDHA	branched chain keto acid dehydrogenase E1 subunit alpha	Bckdha	-0.72	0.0001	Up	Cytoplasm
ECHS1	enoyl-CoA hydratase, short chain 1	Echs1	-0.745	0.00161	Up	Cytoplasm			BCKDHB	branched chain keto acid dehydrogenase E1 subunit beta	Bckdhb	-0.66	0.0001	Up	Cytoplasm
EHHADH	enoyl-CoA hydratase and 3-hydroxyacyl CoA dehydrogenase	Ehhadh	-0.903	0.00118	Up	Cytoplasm			DBT	dihydrolipoamide branched chain transacylase E2	Dbt	-0.79	0.0001	Up	Cytoplasm
HADHA	hydroxyacyl-CoA dehydrogenase trifunctional multienzyme complex subunit alpha	Hadha	-0.841	0.00026	Up	Cytoplasm			DLD	dihydrolipoamide dehydrogenase	Dld	-0.27	0.0001	Up	Cytoplasm
HADHB	hydroxyacyl-CoA dehydrogenase trifunctional multienzyme complex subunit beta	Hadhb	-0.827	6.44e-05	Up	Cytoplasm			ECHDC3	enoyl-CoA hydratase domain containing 3	Echdc3	-0.46	0.001		Cytoplasm
HIBADH	3-hydroxyisobutyrate dehydrogenase	Hibadh	-0.364	0.016	Up	Cytoplasm			ECHS1	enoyl-CoA hydratase, short chain 1	Echs1	-0.7	0.0001	Up	Cytoplasm
HIBCH	3-hydroxyisobutyryl-CoA hydrolase	Hibch	-0.371	0.0104	Up	Cytoplasm			EHHADH	enoyl-CoA hydratase and 3-hydroxyacyl CoA dehydrogenase	Ehhadh	-0.74	0.003	Up	Cytoplasm
									HADHA	hydroxyacyl-CoA dehydrogenase trifunctional multienzyme complex subunit alpha	Hadha	-0.8	0.0001	Up	Cytoplasm
									HADHB	hydroxyacyl-CoA dehydrogenase trifunctional multienzyme complex subunit beta	Hadhb	-0.79	0.0001	Up	Cytoplasm
									HIBADH	3-hydroxyisobutyrate dehydrogenase	Hibadh	-0.38	0.0001	Up	Cytoplasm
									HIBCH	3-hydroxyisobutyryl-CoA hydrolase	Hibch	-0.36	0.0001	Up	Cytoplasm
									HSD17B4	hydroxysteroid 17-beta dehydrogenase 4	Hsd17b4	0.19	0.0001		Cytoplasm
Purine Nucleotide Degradation_MOD vs Sham									Purine Nucleotide Degradation_MOD vs Sham
Symbol	Entrez Gene Name	Gene Symbol - human (HUGO / HGNC / Entrez Gene)/Gene Symbol - rat (Entrez Gene)/KEGG	Expr Log Ratio	Expr p-value	Expected	Location			Symbol	Entrez Gene Name	Gene Symbol - human (HUGO / HGNC / Entrez Gene)/Gene Symbol - rat (Entrez Gene)/KEGG	Expr Log Ratio	Expr p-value	Expected	Location
IMPDH2	inosine monophosphate dehydrogenase 2	Impdh2	0.099	0.0319	Up	Cytoplasm			GDA	guanine deaminase	Gda	0.35	0.0001	Up	Cytoplasm
NT5C2	5'-nucleotidase, cytosolic II	Nt5c2	0.256	0.0165	Up	Cytoplasm			NT5C2	5'-nucleotidase, cytosolic II	Nt5c2	0.28	0.00081	Up	Cytoplasm
NT5C1A	5'-nucleotidase, cytosolic IA	Nt5c1a	-0.415	0.0233	Up	Cytoplasm			NT5C1A	5'-nucleotidase, cytosolic IA	Nt5c1a	-0.45	0.01	Up	Cytoplasm
PNP	purine nucleoside phosphorylase	Pnp	0.33	0.0147	Up	Nucleus			PNP	purine nucleoside phosphorylase	Pnp	0.37	0.0001	Up	Nucleus
									XDH	xanthine dehydrogenase	Xdh	0.18	0.002	Up	Cytoplasm
Purine Nucleotide Degradation_SHF vs Sham									Purine Nucleotide Degradation_SHF vs Sham
Symbol	Entrez Gene Name	Gene Symbol - human (HUGO / HGNC / Entrez Gene)/Gene Symbol - rat (Entrez Gene)/KEGG	Expr Log Ratio	Expr p-value	Expected	Location			Symbol	Entrez Gene Name	Gene Symbol - human (HUGO / HGNC / Entrez Gene)/Gene Symbol - rat (Entrez Gene)/KEGG	Expr Log Ratio	Expr p-value	Expected	Location
ADA	adenosine deaminase	Ada	0.327	0.00222	Up	Cytoplasm			ADA	adenosine deaminase	Ada	0.3	0.0001	Up	Cytoplasm
GDA	guanine deaminase	Gda	0.514	0.00895	Up	Cytoplasm			GDA	guanine deaminase	Gda	0.46	0.0001	Up	Cytoplasm
NT5C2	5'-nucleotidase, cytosolic II	Nt5c2	0.744	0.00366	Up	Cytoplasm			NT5C2	5'-nucleotidase, cytosolic II	Nt5c2	0.71	0.0001	Up	Cytoplasm
NT5C1A	5'-nucleotidase, cytosolic IA	Nt5c1a	-0.6	0.00845	Up	Cytoplasm			NT5C1A	5'-nucleotidase, cytosolic IA	Nt5c1a	-0.72	0.00037	Up	Cytoplasm
NT5C3A	5'-nucleotidase, cytosolic IIIA	Nt5c3a	-0.429	0.000918	Up	Cytoplasm			NT5E	5'-nucleotidase ecto	Nt5e	0.33	0.0001	Up	Plasma Membrane
NT5E	5'-nucleotidase ecto	Nt5e	0.376	0.00866	Up	Plasma Membrane			PNP	purine nucleoside phosphorylase	Pnp	0.33	0.0001	Up	Nucleus
PNP	purine nucleoside phosphorylase	Pnp	0.368	0.0394	Up	Nucleus			XDH	xanthine dehydrogenase	Xdh	0.23	0.0001	Up	Cytoplasm
XDH	xanthine dehydrogenase	Xdh	0.266	0.0322	Up	Cytoplasm
Ketolysis_MOD vs Sham									Ketolysis_MOD vs Sham
Symbol	Entrez Gene Name	Gene Symbol - human (HUGO / HGNC / Entrez Gene)/Gene Symbol - rat (Entrez Gene)/KEGG	Expr Log Ratio	Expr p-value	Expected	Location			Symbol	Entrez Gene Name	Gene Symbol - human (HUGO / HGNC / Entrez Gene)/Gene Symbol - rat (Entrez Gene)/KEGG	Expr Log Ratio	Expr p-value	Expected	Location
ACAA2	acetyl-CoA acyltransferase 2	Acaa2	-0.604	0.0382		Cytoplasm			ACAA2	acetyl-CoA acyltransferase 2	Acaa2	-0.68	0.0001		Cytoplasm
BDH1	3-hydroxybutyrate dehydrogenase 1	Bdh1	-0.45	0.0472	Up	Cytoplasm			ACAT1	acetyl-CoA acetyltransferase 1	Acat1	-0.31	0.013	Up	Cytoplasm
HADHA	hydroxyacyl-CoA dehydrogenase trifunctional multienzyme complex subunit alpha	Hadha	-0.6	0.00627	Up	Cytoplasm			BDH1	3-hydroxybutyrate dehydrogenase 1	Bdh1	-0.46	0.001	Up	Cytoplasm
HADHB	hydroxyacyl-CoA dehydrogenase trifunctional multienzyme complex subunit beta	Hadhb	-0.569	0.00921	Up	Cytoplasm			HADHA	hydroxyacyl-CoA dehydrogenase trifunctional multienzyme complex subunit alpha	Hadha	-0.71	0.0001	Up	Cytoplasm
OXCT1	3-oxoacid CoA-transferase 1	Oxct1	0.478	0.0128	Up	Cytoplasm			HADHB	hydroxyacyl-CoA dehydrogenase trifunctional multienzyme complex subunit beta	Hadhb	-0.67	0.0001	Up	Cytoplasm
									OXCT1	3-oxoacid CoA-transferase 1	Oxct1	0.47	0.0001	Up	Cytoplasm
Ketolysis_SHF vs Sham									Ketolysis_SHF vs Sham
Symbol	Entrez Gene Name	Gene Symbol - human (HUGO / HGNC / Entrez Gene)/Gene Symbol - rat (Entrez Gene)/KEGG	Expr Log Ratio	Expr p-value	Expected	Location			Symbol	Entrez Gene Name	Gene Symbol - human (HUGO / HGNC / Entrez Gene)/Gene Symbol - rat (Entrez Gene)/KEGG	Expr Log Ratio	Expr p-value	Expected	Location
ACAA2	acetyl-CoA acyltransferase 2	Acaa2	-0.751	0.0008		Cytoplasm			ACAA2	acetyl-CoA acyltransferase 2	Acaa2	-0.95	0.0001		Cytoplasm
ACAT1	acetyl-CoA acetyltransferase 1	Acat1	-0.466	0.00568	Up	Cytoplasm			ACAT1	acetyl-CoA acetyltransferase 1	Acat1	-0.54	0.0001	Up	Cytoplasm
BDH2	3-hydroxybutyrate dehydrogenase 2	Bdh2	-0.213	0.0303	Up	Cytoplasm			BDH1	3-hydroxybutyrate dehydrogenase 1	Bdh1	-0.67	0.0001	Up	Cytoplasm
HADHA	hydroxyacyl-CoA dehydrogenase trifunctional multienzyme complex subunit alpha	Hadha	-0.841	0.00026	Up	Cytoplasm			BDH2	3-hydroxybutyrate dehydrogenase 2	Bdh2	-0.19	0.001	Up	Cytoplasm
HADHB	hydroxyacyl-CoA dehydrogenase trifunctional multienzyme complex subunit beta	Hadhb	-0.827	6.44e-05	Up	Cytoplasm			HADHA	hydroxyacyl-CoA dehydrogenase trifunctional multienzyme complex subunit alpha	Hadha	-0.8	0.0001	Up	Cytoplasm
OXCT1	3-oxoacid CoA-transferase 1	Oxct1	0.365	0.00422	Up	Cytoplasm			HADHB	hydroxyacyl-CoA dehydrogenase trifunctional multienzyme complex subunit beta	Hadhb	-0.79	0.0001	Up	Cytoplasm
									OXCT1	3-oxoacid CoA-transferase 1	Oxct1	0.43	0.00014	Up	Cytoplasm
TCA_MOD vs Sham									TCA_MOD vs Sham
Symbol	Entrez Gene Name	Gene Symbol - human (HUGO / HGNC / Entrez Gene)/Gene Symbol - rat (Entrez Gene)/KEGG	Expr Log Ratio	Expr p-value	Expected	Location			Symbol	Entrez Gene Name	Gene Symbol - human (HUGO / HGNC / Entrez Gene)/Gene Symbol - rat (Entrez Gene)/KEGG	Expr Log Ratio	Expr p-value	Expected	Location
DLST	dihydrolipoamide S-succinyltransferase	Dlst	-0.07	0.0119	Up	Cytoplasm			ACO2	aconitase 2	Aco2	-0.16	0.0001	Up	Cytoplasm
SDHA	succinate dehydrogenase complex flavoprotein subunit A	Sdha	-0.154	0.00865	Up	Cytoplasm			CS	citrate synthase	Cs	-0.17	0.0001	Up	Cytoplasm
SDHB	succinate dehydrogenase complex iron sulfur subunit B	Sdhb	-0.196	0.0288	Up	Cytoplasm			DLST	dihydrolipoamide S-succinyltransferase	Dlst	-0.16	0.00014	Up	Cytoplasm
SUCLA2	succinate-CoA ligase ADP-forming subunit beta	Sucla2	-0.229	0.0197	Up	Cytoplasm			FH	fumarate hydratase	Fh	-0.17	0.0066	Up	Cytoplasm
SUCLG1	succinate-CoA ligase GDPADP-forming subunit alpha	Suclg1	-0.264	0.021	Up	Cytoplasm			IDH3A	isocitrate dehydrogenase (NAD(+)) 3 catalytic subunit alpha	Idh3a	-0.09	0.012	Up	Cytoplasm
									MDH1	malate dehydrogenase 1	Mdh1	-0.28	0.0001	Up	Cytoplasm
									MDH2	malate dehydrogenase 2	Mdh2	-0.25	0.0001	Up	Cytoplasm
TCA_MOD vs Sham									SDHA	succinate dehydrogenase complex flavoprotein subunit A	Sdha	-0.22	0.0001	Up	Cytoplasm
Symbol	Entrez Gene Name	Gene Symbol - human (HUGO / HGNC / Entrez Gene)/Gene Symbol - rat (Entrez Gene)/KEGG	Expr Log Ratio	Expr p-value	Expected	Location			SDHB	succinate dehydrogenase complex iron sulfur subunit B	Sdhb	-0.28	0.0001	Up	Cytoplasm
ACO2	aconitase 2	Aco2	-0.281	0.00513	Up	Cytoplasm			SUCLA2	succinate-CoA ligase ADP-forming subunit beta	Sucla2	-0.29	0.0001	Up	Cytoplasm
CS	citrate synthase	Cs	-0.325	0.00139	Up	Cytoplasm			SUCLG1	succinate-CoA ligase GDPADP-forming subunit alpha	Suclg1	-0.34	0.0001	Up	Cytoplasm
DLD	dihydrolipoamide dehydrogenase	Dld	-0.242	0.0286	Up	Cytoplasm
DLST	dihydrolipoamide S-succinyltransferase	Dlst	-0.28	0.0157	Up	Cytoplasm
FH	fumarate hydratase	Fh	-0.402	0.00117	Up	Cytoplasm			TCA_SHF vs Sham
IDH3A	isocitrate dehydrogenase (NAD(+)) 3 catalytic subunit alpha	Idh3a	-0.211	0.000591	Up	Cytoplasm			Symbol	Entrez Gene Name	Gene Symbol - human (HUGO / HGNC / Entrez Gene)/Gene Symbol - rat (Entrez Gene)/KEGG	Expr Log Ratio	Expr p-value	Expected	Location
IDH3G	isocitrate dehydrogenase (NAD(+)) 3 non-catalytic subunit gamma	Idh3g	-0.199	0.0389	Up	Cytoplasm			ACO2	aconitase 2	Aco2	-0.27	0.0001	Up	Cytoplasm
MDH1	malate dehydrogenase 1	Mdh1	-0.379	0.00313	Up	Cytoplasm			DLD	dihydrolipoamide dehydrogenase	Dld	-0.27	0.0001	Up	Cytoplasm
MDH2	malate dehydrogenase 2	Mdh2	-0.326	0.00258	Up	Cytoplasm			DLST	dihydrolipoamide S-succinyltransferase	Dlst	-0.3	0.0001	Up	Cytoplasm
OGDH	oxoglutarate dehydrogenase	Ogdh	-0.329	0.000369	Up	Cytoplasm			IDH3A	isocitrate dehydrogenase (NAD(+)) 3 catalytic subunit alpha	Idh3a	-0.2	0.0001	Up	Cytoplasm
OGDHL	oxoglutarate dehydrogenase like	Ogdhl	-0.354	0.0427	Up	Other			MDH1	malate dehydrogenase 1	Mdh1	-0.42	0.00094	Up	Cytoplasm
SDHA	succinate dehydrogenase complex flavoprotein subunit A	Sdha	-0.418	0.00109	Up	Cytoplasm			MDH2	malate dehydrogenase 2	Mdh2	-0.35	0.0001	Up	Cytoplasm
SDHB	succinate dehydrogenase complex iron sulfur subunit B	Sdhb	-0.467	0.000741	Up	Cytoplasm			OGDH	oxoglutarate dehydrogenase	Ogdh	-0.36	0.0001	Up	Cytoplasm
SDHC	succinate dehydrogenase complex subunit C	Sdhc	-0.283	0.00485	Up	Cytoplasm			SDHA	succinate dehydrogenase complex flavoprotein subunit A	Sdha	-0.39	0.0001	Up	Cytoplasm
SUCLA2	succinate-CoA ligase ADP-forming subunit beta	Sucla2	-0.555	0.000514	Up	Cytoplasm			SDHB	succinate dehydrogenase complex iron sulfur subunit B	Sdhb	-0.46	0.0001	Up	Cytoplasm
SUCLG1	succinate-CoA ligase GDPADP-forming subunit alpha	Suclg1	-0.541	0.000454	Up	Cytoplasm			SDHC	succinate dehydrogenase complex subunit C	Sdhc	-0.29	0.007	Up	Cytoplasm
									SUCLA2	succinate-CoA ligase ADP-forming subunit beta	Sucla2	-0.55	0.0001	Up	Cytoplasm
									SUCLG1	succinate-CoA ligase GDPADP-forming subunit alpha	Suclg1	-0.6	0.0001	Up	Cytoplasm
OXPHOS_MOD vs Sham									OXPHOS_MOD vs Sham
Symbol	Entrez Gene Name	Gene Symbol - human (HUGO / HGNC / Entrez Gene)/Gene Symbol - rat (Entrez Gene)/KEGG	Expr Log Ratio	Expr p-value	Expected	Location			Symbol	Entrez Gene Name	Gene Symbol - human (HUGO / HGNC / Entrez Gene)/Gene Symbol - rat (Entrez Gene)/KEGG	Expr Log Ratio	Expr p-value	Expected	Location
ATP5MF	ATP synthase membrane subunit f	Atp5mf	-0.166	0.0352	Up	Cytoplasm			ATP5F1A	ATP synthase F1 subunit alpha	Atp5f1a	-0.22	0.001	Up	Cytoplasm
ATP5PB	ATP synthase peripheral stalk-membrane subunit b	Atp5pb	-0.21	0.00422	Up	Cytoplasm			ATP5F1B	ATP synthase F1 subunit beta	Atp5f1b	-0.22	0.00054	Up	Cytoplasm
ATP5PD	ATP synthase peripheral stalk subunit d	Atp5pd	-0.238	0.0104	Up	Cytoplasm			ATP5MF	ATP synthase membrane subunit f	Atp5mf	-0.3	0.001	Up	Cytoplasm
ATP5PF	ATP synthase peripheral stalk subunit F6	Atp5pf	-0.281	0.00895	Up	Cytoplasm			ATP5PB	ATP synthase peripheral stalk-membrane subunit b	Atp5pb	-0.39	0.001	Up	Cytoplasm
ATP5PO	ATP synthase peripheral stalk subunit OSCP	Atp5po	-0.239	0.00427	Up	Cytoplasm			ATP5PD	ATP synthase peripheral stalk subunit d	Atp5pd	-0.36	0.0001	Up	Cytoplasm
COX4I1	cytochrome c oxidase subunit 4I1	Cox4i1	-0.095	0.00302	Up	Cytoplasm			ATP5PF	ATP synthase peripheral stalk subunit F6	Atp5pf	-0.29	0.00017	Up	Cytoplasm
COX5A	cytochrome c oxidase subunit 5A	Cox5a	-0.221	0.0088	Up	Cytoplasm			ATP5PO	ATP synthase peripheral stalk subunit OSCP	Atp5po	-0.34	0.0001	Up	Cytoplasm
COX5B	cytochrome c oxidase subunit 5B	Cox5b	-0.198	0.00338	Up	Cytoplasm			COX4I1	cytochrome c oxidase subunit 4I1	Cox4i1	-0.28	0.0001	Up	Cytoplasm
COX6B1	cytochrome c oxidase subunit 6B1	Cox6b1	-0.254	0.025	Up	Cytoplasm			COX5A	cytochrome c oxidase subunit 5A	Cox5a	-0.32	0.0001	Up	Cytoplasm
Cox7a2/Cox7a2l2	cytochrome c oxidase subunit 7A2	Cox7a2	-0.186	0.00401	Up	Cytoplasm			COX5B	cytochrome c oxidase subunit 5B	Cox5b	-0.24	0.0001	Up	Cytoplasm
NDUFA2	NADH:ubiquinone oxidoreductase subunit A2	Ndufa2	-0.231	0.02	Up	Cytoplasm			COX6B1	cytochrome c oxidase subunit 6B1	Cox6b1	-0.29	0.0001	Up	Cytoplasm
NDUFA3	NADH:ubiquinone oxidoreductase subunit A3	Ndufa3	-0.312	0.0245	Up	Cytoplasm			Cox7a2/Cox7a2l2	cytochrome c oxidase subunit 7A2	Cox7a2	-0.33	0.001	Up	Cytoplasm
NDUFA4	NDUFA4 mitochondrial complex associated	Ndufa4	-0.224	0.0121	Up	Cytoplasm			CYC1	cytochrome c1	Cyc1	-0.23	0.015	Up	Cytoplasm
NDUFA5	NADH:ubiquinone oxidoreductase subunit A5	Ndufa5	-0.301	0.0109	Up	Cytoplasm			NDUFA2	NADH:ubiquinone oxidoreductase subunit A2	Ndufa2	-0.31	0.0001	Up	Cytoplasm
NDUFA6	NADH:ubiquinone oxidoreductase subunit A6	Ndufa6	-0.149	0.0308	Up	Cytoplasm			NDUFA3	NADH:ubiquinone oxidoreductase subunit A3	Ndufa3	-0.4	0.001	Up	Cytoplasm
NDUFA7	NADH:ubiquinone oxidoreductase subunit A7	Ndufa7	-0.233	0.0262	Up	Cytoplasm			NDUFA4	NDUFA4 mitochondrial complex associated	Ndufa4	-0.23	0.00038	Up	Cytoplasm
NDUFA9	NADH:ubiquinone oxidoreductase subunit A9	Ndufa9	-0.202	0.00419	Up	Cytoplasm			NDUFA5	NADH:ubiquinone oxidoreductase subunit A5	Ndufa5	-0.3	0.00054	Up	Cytoplasm
NDUFA10	NADH:ubiquinone oxidoreductase subunit A10	Ndufa10	-0.204	0.0157	Up	Cytoplasm			NDUFA6	NADH:ubiquinone oxidoreductase subunit A6	Ndufa6	-0.25	0.00017	Up	Cytoplasm
NDUFA11	NADH:ubiquinone oxidoreductase subunit A11	Ndufa11	-0.201	0.0124	Up	Cytoplasm			NDUFA7	NADH:ubiquinone oxidoreductase subunit A7	Ndufa7	-0.34	0.0001	Up	Cytoplasm
NDUFA12	NADH:ubiquinone oxidoreductase subunit A12	Ndufa12	-0.204	0.00696	Up	Cytoplasm			NDUFA9	NADH:ubiquinone oxidoreductase subunit A9	Ndufa9	-0.3	0.0001	Up	Cytoplasm
NDUFA13	NADH:ubiquinone oxidoreductase subunit A13	Ndufa13	-0.219	0.0262	Up	Cytoplasm			NDUFA12	NADH:ubiquinone oxidoreductase subunit A12	Ndufa12	-0.31	0.0001	Up	Cytoplasm
NDUFAB1	NADH:ubiquinone oxidoreductase subunit AB1	Ndufab1	-0.194	0.0109	Up	Cytoplasm			NDUFA13	NADH:ubiquinone oxidoreductase subunit A13	Ndufa13	-0.23	0.0001	Up	Cytoplasm
NDUFB5	NADH:ubiquinone oxidoreductase subunit B5	Ndufb5	-0.286	0.0124	Up	Cytoplasm			NDUFAB1	NADH:ubiquinone oxidoreductase subunit AB1	Ndufab1	-0.31	0.001	Up	Cytoplasm
NDUFB6	NADH:ubiquinone oxidoreductase subunit B6	Ndufb6	-0.168	0.0426	Up	Cytoplasm			NDUFB5	NADH:ubiquinone oxidoreductase subunit B5	Ndufb5	-0.4	0.0001	Up	Cytoplasm
NDUFB9	NADH:ubiquinone oxidoreductase subunit B9	Ndufb9	-0.366	0.00085	Up	Cytoplasm			NDUFB6	NADH:ubiquinone oxidoreductase subunit B6	Ndufb6	-0.26	0.01	Up	Cytoplasm
NDUFB10	NADH:ubiquinone oxidoreductase subunit B10	Ndufb10	-0.382	0.0049	Up	Cytoplasm			NDUFB7	NADH:ubiquinone oxidoreductase subunit B7	Ndufb7	-0.17	0.03	Up	Cytoplasm
NDUFB11	NADH:ubiquinone oxidoreductase subunit B11	Ndufb11	-0.188	0.0157	Up	Cytoplasm			NDUFB9	NADH:ubiquinone oxidoreductase subunit B9	Ndufb9	-0.42	0.00065	Up	Cytoplasm
NDUFS1	NADH:ubiquinone oxidoreductase core subunit S1	Ndufs1	-0.239	0.000807	Up	Cytoplasm			NDUFB11	NADH:ubiquinone oxidoreductase subunit B11	Ndufb11	-0.27	0.00077	Up	Cytoplasm
NDUFS2	NADH:ubiquinone oxidoreductase core subunit S2	Ndufs2	-0.137	0.0372	Up	Cytoplasm			NDUFS1	NADH:ubiquinone oxidoreductase core subunit S1	Ndufs1	-0.33	0.0001	Up	Cytoplasm
NDUFS3	NADH:ubiquinone oxidoreductase core subunit S3	Ndufs3	-0.202	0.0123	Up	Cytoplasm			NDUFS2	NADH:ubiquinone oxidoreductase core subunit S2	Ndufs2	-0.27	0.0001	Up	Cytoplasm
NDUFS4	NADH:ubiquinone oxidoreductase subunit S4	Ndufs4	-0.276	0.0333	Up	Cytoplasm			NDUFS3	NADH:ubiquinone oxidoreductase core subunit S3	Ndufs3	-0.18	0.0001	Up	Cytoplasm
NDUFS6	NADH:ubiquinone oxidoreductase subunit S6	LOC100912599	-0.256	0.0121	Up	Cytoplasm			NDUFS4	NADH:ubiquinone oxidoreductase subunit S4	Ndufs4	-0.33	0.0001	Up	Cytoplasm
NDUFS7	NADH:ubiquinone oxidoreductase core subunit S7	Ndufs7	-0.196	0.00798	Up	Cytoplasm			NDUFS7	NADH:ubiquinone oxidoreductase core subunit S7	Ndufs7	-0.28	0.0001	Up	Cytoplasm
NDUFS8	NADH:ubiquinone oxidoreductase core subunit S8	Ndufs8	-0.297	0.0123	Up	Cytoplasm			NDUFS8	NADH:ubiquinone oxidoreductase core subunit S8	Ndufs8	-0.23	0.0001	Up	Cytoplasm
NDUFV1	NADH:ubiquinone oxidoreductase core subunit V1	Ndufv1	-0.231	0.00672	Up	Cytoplasm			NDUFV1	NADH:ubiquinone oxidoreductase core subunit V1	Ndufv1	-0.29	0.0001	Up	Cytoplasm
NDUFV3	NADH:ubiquinone oxidoreductase subunit V3	Ndufv3	-0.141	0.0334	Up	Cytoplasm			NDUFV2	NADH:ubiquinone oxidoreductase core subunit V2	Ndufv2	-0.13	0.014	Up	Cytoplasm
SDHA	succinate dehydrogenase complex flavoprotein subunit A	Sdha	-0.154	0.00865	Up	Cytoplasm			NDUFV3	NADH:ubiquinone oxidoreductase subunit V3	Ndufv3	-0.18	0.011	Up	Cytoplasm
SDHB	succinate dehydrogenase complex iron sulfur subunit B	Sdhb	-0.196	0.0288	Up	Cytoplasm			SDHA	succinate dehydrogenase complex flavoprotein subunit A	Sdha	-0.22	0.0001	Up	Cytoplasm
UQCRC1	ubiquinol-cytochrome c reductase core protein 1	Uqcrc1	-0.176	0.0112	Up	Cytoplasm			SDHB	succinate dehydrogenase complex iron sulfur subunit B	Sdhb	-0.28	0.0001	Up	Cytoplasm
UQCRC2	ubiquinol-cytochrome c reductase core protein 2	Uqcrc2	-0.138	0.00105	Up	Cytoplasm			UQCR10	ubiquinol-cytochrome c reductase, complex III subunit X	Uqcr10	-0.44	0.007	Up	Cytoplasm
UQCRFS1	ubiquinol-cytochrome c reductase, Rieske iron-sulfur polypeptide 1	Uqcrfs1	-0.095	0.0491	Up	Cytoplasm			UQCRC1	ubiquinol-cytochrome c reductase core protein 1	Uqcrc1	-0.22	0.0001	Up	Cytoplasm
UQCRQ	ubiquinol-cytochrome c reductase complex III subunit VII	Uqcrq	-0.201	0.00194	Up	Cytoplasm			UQCRC2	ubiquinol-cytochrome c reductase core protein 2	Uqcrc2	-0.34	0.0001	Up	Cytoplasm
									UQCRFS1	ubiquinol-cytochrome c reductase, Rieske iron-sulfur polypeptide 1	Uqcrfs1	-0.22	0.00042	Up	Cytoplasm
									UQCRQ	ubiquinol-cytochrome c reductase complex III subunit VII	Uqcrq	-0.24	0.0001	Up	Cytoplasm
OXPHOS_SHF vs Sham									OXPHOS_SHF vs Sham
Symbol	Entrez Gene Name	Gene Symbol - human (HUGO / HGNC / Entrez Gene)/Gene Symbol - rat (Entrez Gene)/KEGG	Expr Log Ratio	Expr p-value	Expected	Location			Symbol	Entrez Gene Name	Gene Symbol - human (HUGO / HGNC / Entrez Gene)/Gene Symbol - rat (Entrez Gene)/KEGG	Expr Log Ratio	Expr p-value	Expected	Location
Atp5e	ATP synthase, H+ transporting, mitochondrial F1 complex, epsilon subunit	Atp5f1e	-0.401	0.000753	Up	Cytoplasm			ATP5PB	ATP synthase peripheral stalk-membrane subunit b	Atp5pb	-0.29	0.0001	Up	Cytoplasm
ATP5F1A	ATP synthase F1 subunit alpha	Atp5f1a	-0.323	0.00918	Up	Cytoplasm			ATPAF1	ATP synthase mitochondrial F1 complex assembly factor 1	Atpaf1	-0.43	0.0001	Up	Cytoplasm
ATP5F1B	ATP synthase F1 subunit beta	Atp5f1b	-0.316	0.00108	Up	Cytoplasm			ATPAF2	ATP synthase mitochondrial F1 complex assembly factor 2	Atpaf2	-0.24	0.004	Up	Cytoplasm
ATP5F1D	ATP synthase F1 subunit delta	Atp5f1d	-0.352	0.0124	Up	Cytoplasm			COX15	cytochrome c oxidase assembly homolog COX15	Cox15	-0.38	0.001	Up	Cytoplasm
ATP5MF	ATP synthase membrane subunit f	Atp5mf	-0.418	0.000601	Up	Cytoplasm			COX17	cytochrome c oxidase copper chaperone COX17	Cox17	-0.39	0.033	Up	Cytoplasm
ATP5MG	ATP synthase membrane subunit g	Atp5mg	-0.292	0.000448	Up	Cytoplasm			COX4I1	cytochrome c oxidase subunit 4I1	Cox4i1	-0.43	0.0001	Up	Cytoplasm
ATP5PB	ATP synthase peripheral stalk-membrane subunit b	Atp5pb	-0.285	0.00258	Up	Cytoplasm			COX5A	cytochrome c oxidase subunit 5A	Cox5a	-0.41	0.0001	Up	Cytoplasm
ATP5PD	ATP synthase peripheral stalk subunit d	Atp5pd	-0.436	0.000978	Up	Cytoplasm			COX6A2	cytochrome c oxidase subunit 6A2	Cox6a2	-0.3	0.002	Up	Cytoplasm
ATP5PF	ATP synthase peripheral stalk subunit F6	Atp5pf	-0.427	0.00106	Up	Cytoplasm			COX6B1	cytochrome c oxidase subunit 6B1	Cox6b1	-0.4	0.0001	Up	Cytoplasm
ATP5PO	ATP synthase peripheral stalk subunit OSCP	Atp5po	-0.328	0.00278	Up	Cytoplasm			COX6C	cytochrome c oxidase subunit 6C	Cox6c2	-0.28	0.001	Up	Cytoplasm
ATPAF1	ATP synthase mitochondrial F1 complex assembly factor 1	Atpaf1	-0.42	0.00263	Up	Cytoplasm			COX7A2	cytochrome c oxidase subunit 7A2	Cox7a2	-0.31	0.0001	Up	Cytoplasm
COX15	cytochrome c oxidase assembly homolog COX15	Cox15	-0.386	0.0357	Up	Cytoplasm			COX7A2L	cytochrome c oxidase subunit 7A2 like	Cox7a2l	-0.15	0.034	Up	Cytoplasm
COX17	cytochrome c oxidase copper chaperone COX17	Cox17	-0.391	0.0225	Up	Cytoplasm			CYB5A	cytochrome b5 type A	Cyb5a	-0.41	0.0001	Up	Cytoplasm
COX4I1	cytochrome c oxidase subunit 4I1	Cox4i1	-0.404	5.17e-05	Up	Cytoplasm			CYC1	cytochrome c1	Cyc1	-0.37	0.0001	Up	Cytoplasm
COX5A	cytochrome c oxidase subunit 5A	Cox5a	-0.376	0.00321	Up	Cytoplasm			CYCS	cytochrome c, somatic	Cycs	-0.37	0.0001	Up	Cytoplasm
COX5B	cytochrome c oxidase subunit 5B	Cox5b	-0.319	0.00011	Up	Cytoplasm			DMAC2L	distal membrane arm assembly complex 2 like	Dmac2l	-0.3	0.0001	Up	Cytoplasm
COX6A2	cytochrome c oxidase subunit 6A2	Cox6a2	-0.343	0.0152	Up	Cytoplasm			NDUFA2	NADH:ubiquinone oxidoreductase subunit A2	Ndufa2	-0.51	0.0001	Up	Cytoplasm
COX6B1	cytochrome c oxidase subunit 6B1	Cox6b1	-0.391	0.00223	Up	Cytoplasm			NDUFA3	NADH:ubiquinone oxidoreductase subunit A3	Ndufa3	-0.5	0.001	Up	Cytoplasm
Cox7a2/Cox7a2l2	cytochrome c oxidase subunit 7A2	Cox7a2	-0.348	0.00018	Up	Cytoplasm			NDUFA4	NDUFA4 mitochondrial complex associated	Ndufa4	-0.42	0.0001	Up	Cytoplasm
CYB5A	cytochrome b5 type A	Cyb5a	-0.429	0.00904	Up	Cytoplasm			NDUFA5	NADH:ubiquinone oxidoreductase subunit A5	Ndufa5	-0.55	0.0001	Up	Cytoplasm
CYC1	cytochrome c1	Cyc1	-0.353	0.000638	Up	Cytoplasm			NDUFA6	NADH:ubiquinone oxidoreductase subunit A6	Ndufa6	-0.54	0.0001	Up	Cytoplasm
CYCS	cytochrome c, somatic	Cycs	-0.392	0.00245	Up	Cytoplasm			NDUFA7	NADH:ubiquinone oxidoreductase subunit A7	Ndufa7	-0.45	0.0001	Up	Cytoplasm
DMAC2L	distal membrane arm assembly complex 2 like	Dmac2l	-0.318	0.0388	Up	Cytoplasm			NDUFA8	NADH:ubiquinone oxidoreductase subunit A8	Ndufa8	-0.5	0.0001	Up	Cytoplasm
NDUFA2	NADH:ubiquinone oxidoreductase subunit A2	Ndufa2	-0.518	0.000182	Up	Cytoplasm			NDUFA9	NADH:ubiquinone oxidoreductase subunit A9	Ndufa9	-0.43	0.0001	Up	Cytoplasm
NDUFA3	NADH:ubiquinone oxidoreductase subunit A3	Ndufa3	-0.529	0.00164	Up	Cytoplasm			NDUFA10	NADH:ubiquinone oxidoreductase subunit A10	Ndufa10	-0.48	0.0001	Up	Cytoplasm
NDUFA4	NDUFA4 mitochondrial complex associated	Ndufa4	-0.386	0.00182	Up	Cytoplasm			NDUFA11	NADH:ubiquinone oxidoreductase subunit A11	Ndufa11	-0.36	0.0001	Up	Cytoplasm
NDUFA5	NADH:ubiquinone oxidoreductase subunit A5	Ndufa5	-0.587	8.13e-05	Up	Cytoplasm			NDUFA12	NADH:ubiquinone oxidoreductase subunit A12	Ndufa12	-0.54	0.0001	Up	Cytoplasm
NDUFA6	NADH:ubiquinone oxidoreductase subunit A6	Ndufa6	-0.546	0.000213	Up	Cytoplasm			NDUFA13	NADH:ubiquinone oxidoreductase subunit A13	Ndufa13	-0.47	0.0001	Up	Cytoplasm
NDUFA7	NADH:ubiquinone oxidoreductase subunit A7	Ndufa7	-0.463	7.46e-05	Up	Cytoplasm			NDUFAB1	NADH:ubiquinone oxidoreductase subunit AB1	Ndufab1	-0.49	0.0001	Up	Cytoplasm
NDUFA8	NADH:ubiquinone oxidoreductase subunit A8	Ndufa8	-0.412	0.00807	Up	Cytoplasm			NDUFB1	NADH:ubiquinone oxidoreductase subunit B1	Ndufb1	-0.53	0.001	Up	Cytoplasm
NDUFA9	NADH:ubiquinone oxidoreductase subunit A9	Ndufa9	-0.413	0.00266	Up	Cytoplasm			NDUFB2	NADH:ubiquinone oxidoreductase subunit B2	Ndufb2	-0.77	0.001	Up	Cytoplasm
NDUFA10	NADH:ubiquinone oxidoreductase subunit A10	Ndufa10	-0.484	0.000327	Up	Cytoplasm			NDUFB4	NADH:ubiquinone oxidoreductase subunit B4	Ndufb4	-0.37	0.0001	Up	Cytoplasm
NDUFA12	NADH:ubiquinone oxidoreductase subunit A12	Ndufa12	-0.552	0.000132	Up	Cytoplasm			NDUFB5	NADH:ubiquinone oxidoreductase subunit B5	Ndufb5	-0.46	0.0001	Up	Cytoplasm
NDUFA13	NADH:ubiquinone oxidoreductase subunit A13	Ndufa13	-0.426	0.00159	Up	Cytoplasm			NDUFB6	NADH:ubiquinone oxidoreductase subunit B6	Ndufb6	-0.43	0.0001	Up	Cytoplasm
NDUFAB1	NADH:ubiquinone oxidoreductase subunit AB1	Ndufab1	-0.516	0.00244	Up	Cytoplasm			NDUFB7	NADH:ubiquinone oxidoreductase subunit B7	Ndufb7	-0.4	0.0001	Up	Cytoplasm
NDUFB2	NADH:ubiquinone oxidoreductase subunit B2	Ndufb2	-0.576	0.00724	Up	Cytoplasm			NDUFB8	NADH:ubiquinone oxidoreductase subunit B8	Ndufb8	-0.52	0.0001	Up	Cytoplasm
NDUFB3	NADH:ubiquinone oxidoreductase subunit B3	Ndufb3	-0.543	0.00272	Up	Cytoplasm			NDUFB9	NADH:ubiquinone oxidoreductase subunit B9	Ndufb9	-0.44	0.0001	Up	Cytoplasm
NDUFB4	NADH:ubiquinone oxidoreductase subunit B4	Ndufb4	-0.448	0.00298	Up	Cytoplasm			NDUFB10	NADH:ubiquinone oxidoreductase subunit B10	Ndufb10	-0.5	0.0001	Up	Cytoplasm
NDUFB5	NADH:ubiquinone oxidoreductase subunit B5	Ndufb5	-0.529	0.000426	Up	Cytoplasm			NDUFB11	NADH:ubiquinone oxidoreductase subunit B11	Ndufb11	-0.36	0.0001	Up	Cytoplasm
NDUFB6	NADH:ubiquinone oxidoreductase subunit B6	Ndufb6	-0.319	0.000627	Up	Cytoplasm			NDUFS1	NADH:ubiquinone oxidoreductase core subunit S1	Ndufs1	-0.49	0.0001	Up	Cytoplasm
NDUFB7	NADH:ubiquinone oxidoreductase subunit B7	Ndufb7	-0.307	0.0144	Up	Cytoplasm			NDUFS2	NADH:ubiquinone oxidoreductase core subunit S2	Ndufs2	-0.41	0.0001	Up	Cytoplasm
NDUFB8	NADH:ubiquinone oxidoreductase subunit B8	Ndufb8	-0.49	2.42e-05	Up	Cytoplasm			NDUFS3	NADH:ubiquinone oxidoreductase core subunit S3	Ndufs3	-0.5	0.0001	Up	Cytoplasm
NDUFB9	NADH:ubiquinone oxidoreductase subunit B9	Ndufb9	-0.314	0.000466	Up	Cytoplasm			NDUFS4	NADH:ubiquinone oxidoreductase subunit S4	Ndufs4	-0.56	0.0001	Up	Cytoplasm
NDUFB10	NADH:ubiquinone oxidoreductase subunit B10	Ndufb10	-0.523	0.000168	Up	Cytoplasm			NDUFS7	NADH:ubiquinone oxidoreductase core subunit S7	Ndufs7	-0.44	0.0001	Up	Cytoplasm
NDUFB11	NADH:ubiquinone oxidoreductase subunit B11	Ndufb11	-0.397	0.00173	Up	Cytoplasm			NDUFS8	NADH:ubiquinone oxidoreductase core subunit S8	Ndufs8	-0.45	0.0001	Up	Cytoplasm
NDUFS1	NADH:ubiquinone oxidoreductase core subunit S1	Ndufs1	-0.499	0.00021	Up	Cytoplasm			NDUFV1	NADH:ubiquinone oxidoreductase core subunit V1	Ndufv1	-0.5	0.0001	Up	Cytoplasm
NDUFS2	NADH:ubiquinone oxidoreductase core subunit S2	Ndufs2	-0.398	0.00124	Up	Cytoplasm			SDHA	succinate dehydrogenase complex flavoprotein subunit A	Sdha	-0.39	0.0001	Up	Cytoplasm
NDUFS3	NADH:ubiquinone oxidoreductase core subunit S3	Ndufs3	-0.507	0.000569	Up	Cytoplasm			SDHB	succinate dehydrogenase complex iron sulfur subunit B	Sdhb	-0.46	0.0001	Up	Cytoplasm
NDUFS4	NADH:ubiquinone oxidoreductase subunit S4	Ndufs4	-0.412	0.000667	Up	Cytoplasm			SDHC	succinate dehydrogenase complex subunit C	Sdhc	-0.29	0.007	Up	Cytoplasm
NDUFS6	NADH:ubiquinone oxidoreductase subunit S6	LOC100912599	-0.653	5.82e-05	Up	Cytoplasm			UQCR10	ubiquinol-cytochrome c reductase, complex III subunit X	Uqcr10	-0.33	0.024	Up	Cytoplasm
NDUFS7	NADH:ubiquinone oxidoreductase core subunit S7	Ndufs7	-0.421	0.00282	Up	Cytoplasm			UQCRB	ubiquinol-cytochrome c reductase binding protein	Uqcrb	-0.33	0.0001	Up	Cytoplasm
NDUFS8	NADH:ubiquinone oxidoreductase core subunit S8	Ndufs8	-0.45	0.00013	Up	Cytoplasm			UQCRC1	ubiquinol-cytochrome c reductase core protein 1	Uqcrc1	-0.38	0.0001	Up	Cytoplasm
NDUFV1	NADH:ubiquinone oxidoreductase core subunit V1	Ndufv1	-0.524	0.000116	Up	Cytoplasm			UQCRC2	ubiquinol-cytochrome c reductase core protein 2	Uqcrc2	-0.38	0.0001	Up	Cytoplasm
NDUFV2	NADH:ubiquinone oxidoreductase core subunit V2	Ndufv2	-0.39	0.00189	Up	Cytoplasm			UQCRFS1	ubiquinol-cytochrome c reductase, Rieske iron-sulfur polypeptide 1	Uqcrfs1	-0.37	0.001	Up	Cytoplasm
SDHA	succinate dehydrogenase complex flavoprotein subunit A	Sdha	-0.418	0.00109	Up	Cytoplasm			UQCRQ	ubiquinol-cytochrome c reductase complex III subunit VII	Uqcrq	-0.25	0.003	Up	Cytoplasm
SDHB	succinate dehydrogenase complex iron sulfur subunit B	Sdhb	-0.467	0.000741	Up	Cytoplasm
SDHC	succinate dehydrogenase complex subunit C	Sdhc	-0.283	0.00485	Up	Cytoplasm
UQCR10	ubiquinol-cytochrome c reductase, complex III subunit X	Uqcr10	-0.291	0.0136	Up	Cytoplasm
UQCRC1	ubiquinol-cytochrome c reductase core protein 1	Uqcrc1	-0.336	0.00152	Up	Cytoplasm
UQCRC2	ubiquinol-cytochrome c reductase core protein 2	Uqcrc2	-0.388	0.000672	Up	Cytoplasm
UQCRFS1	ubiquinol-cytochrome c reductase, Rieske iron-sulfur polypeptide 1	Uqcrfs1	-0.329	0.0164	Up	Cytoplasm
Glutaryl-CoA Degradation_MOD vs Sham									Glutaryl-CoA Degradation_MOD vs Sham
Symbol	Entrez Gene Name	Gene Symbol - human (HUGO / HGNC / Entrez Gene)/Gene Symbol - rat (Entrez Gene)/KEGG	Expr Log Ratio	Expr p-value	Expected	Location			Symbol	Entrez Gene Name	Gene Symbol - human (HUGO / HGNC / Entrez Gene)/Gene Symbol - rat (Entrez Gene)/KEGG	Expr Log Ratio	Expr p-value	Expected	Location
ACAA2	acetyl-CoA acyltransferase 2	Acaa2	-0.604	0.0382		Cytoplasm			ACAA2	acetyl-CoA acyltransferase 2	Acaa2	-0.68	0.0001		Cytoplasm
HADH	hydroxyacyl-CoA dehydrogenase	Hadh	-0.918	0.00121	Up	Cytoplasm			ACAT1	acetyl-CoA acetyltransferase 1	Acat1	-0.31	0.013	Up	Cytoplasm
HADHA	hydroxyacyl-CoA dehydrogenase trifunctional multienzyme complex subunit alpha	Hadha	-0.6	0.00627	Up	Cytoplasm			HADH	hydroxyacyl-CoA dehydrogenase	Hadh	-1	0.0001	Up	Cytoplasm
HADHB	hydroxyacyl-CoA dehydrogenase trifunctional multienzyme complex subunit beta	Hadhb	-0.569	0.00921	Up	Cytoplasm			HADHA	hydroxyacyl-CoA dehydrogenase trifunctional multienzyme complex subunit alpha	Hadha	-0.71	0.0001	Up	Cytoplasm
HSD17B8	hydroxysteroid 17-beta dehydrogenase 8	Hsd17b8	-0.414	0.00106	Up	Cytoplasm			HADHB	hydroxyacyl-CoA dehydrogenase trifunctional multienzyme complex subunit beta	Hadhb	-0.67	0.0001	Up	Cytoplasm
HSD17B10	hydroxysteroid 17-beta dehydrogenase 10	Hsd17b10	-0.251	0.0196	Up	Cytoplasm			HSD17B8	hydroxysteroid 17-beta dehydrogenase 8	Hsd17b8	-0.4	0.0001	Up	Cytoplasm
									HSD17B10	hydroxysteroid 17-beta dehydrogenase 10	Hsd17b10	-0.35	0.018	Up	Cytoplasm
Glutaryl-CoA Degradation_SHF vs Sham									Glutaryl-CoA Degradation_SHF vs Sham
Symbol	Entrez Gene Name	Gene Symbol - human (HUGO / HGNC / Entrez Gene)/Gene Symbol - rat (Entrez Gene)/KEGG	Expr Log Ratio	Expr p-value	Expected	Location			Symbol	Entrez Gene Name	Gene Symbol - human (HUGO / HGNC / Entrez Gene)/Gene Symbol - rat (Entrez Gene)/KEGG	Expr Log Ratio	Expr p-value	Expected	Location
ACAA2	acetyl-CoA acyltransferase 2	Acaa2	-0.751	0.0008		Cytoplasm			ACAA2	acetyl-CoA acyltransferase 2	Acaa2	-0.95	0.0001		Cytoplasm
ACAT1	acetyl-CoA acetyltransferase 1	Acat1	-0.466	0.00568	Up	Cytoplasm			ACAT1	acetyl-CoA acetyltransferase 1	Acat1	-0.54	0.0001	Up	Cytoplasm
EHHADH	enoyl-CoA hydratase and 3-hydroxyacyl CoA dehydrogenase	Ehhadh	-0.903	0.00118	Up	Cytoplasm			EHHADH	enoyl-CoA hydratase and 3-hydroxyacyl CoA dehydrogenase	Ehhadh	-0.74	0.003	Up	Cytoplasm
GCDH	glutaryl-CoA dehydrogenase	Gcdh	-0.274	0.043	Up	Cytoplasm			GCDH	glutaryl-CoA dehydrogenase	Gcdh	-0.43	0.0001	Up	Cytoplasm
HADH	hydroxyacyl-CoA dehydrogenase	Hadh	-1.152	0.000223	Up	Cytoplasm			HADH	hydroxyacyl-CoA dehydrogenase	Hadh	-1.41	0.0001	Up	Cytoplasm
HADHA	hydroxyacyl-CoA dehydrogenase trifunctional multienzyme complex subunit alpha	Hadha	-0.841	0.00026	Up	Cytoplasm			HADHA	hydroxyacyl-CoA dehydrogenase trifunctional multienzyme complex subunit alpha	Hadha	-0.8	0.0001	Up	Cytoplasm
HADHB	hydroxyacyl-CoA dehydrogenase trifunctional multienzyme complex subunit beta	Hadhb	-0.827	6.44e-05	Up	Cytoplasm			HADHB	hydroxyacyl-CoA dehydrogenase trifunctional multienzyme complex subunit beta	Hadhb	-0.79	0.0001	Up	Cytoplasm
HSD17B8	hydroxysteroid 17-beta dehydrogenase 8	Hsd17b8	-0.455	0.0323	Up	Cytoplasm			HSD17B4	hydroxysteroid 17-beta dehydrogenase 4	Hsd17b4	0.19	0.0001	Up	Cytoplasm
HSD17B10	hydroxysteroid 17-beta dehydrogenase 10	Hsd17b10	-0.52	0.000315	Up	Cytoplasm			HSD17B10	hydroxysteroid 17-beta dehydrogenase 10	Hsd17b10	-0.57	0.001	Up	Cytoplasm
L3HYPDH	trans-L-3-hydroxyproline dehydratase	L3hypdh	-0.413	0.00328	Up	Other			L3HYPDH	trans-L-3-hydroxyproline dehydratase	L3hypdh	-0.44	0.002	Up	Other
									PARK7	Parkinsonism associated deglycase	Park7	-0.2	0.0001	Up	Nucleus
Tryptophan Degradation_MOD vs Sham									Tryptophan Degradation_MOD vs Sham
Symbol	Entrez Gene Name	Gene Symbol - human (HUGO / HGNC / Entrez Gene)/Gene Symbol - rat (Entrez Gene)/KEGG	Expr Log Ratio	Expr p-value	Expected	Location			Symbol	Entrez Gene Name	Gene Symbol - human (HUGO / HGNC / Entrez Gene)/Gene Symbol - rat (Entrez Gene)/KEGG	Expr Log Ratio	Expr p-value	Expected	Location
AKR1A1	aldo-keto reductase family 1 member A1	Akr1a1	0.216	0.0239	Up	Cytoplasm			ACAA2	acetyl-CoA acyltransferase 2	Acaa2	-0.68	0.0001		Cytoplasm
ALDH2	aldehyde dehydrogenase 2 family member	Aldh2	8.77	0.0308	Up	Cytoplasm			ACAT1	acetyl-CoA acetyltransferase 1	Acat1	-0.31	0.013	Up	Cytoplasm
ALDH4A1	aldehyde dehydrogenase 4 family member A1	Aldh4a1	-0.462	0.00245	Up	Cytoplasm			HADH	hydroxyacyl-CoA dehydrogenase	Hadh	-1	0.0001	Up	Cytoplasm
MAOA	monoamine oxidase A	Maoa	1.015	0.0225	Up	Cytoplasm			HADHA	hydroxyacyl-CoA dehydrogenase trifunctional multienzyme complex subunit alpha	Hadha	-0.71	0.0001	Up	Cytoplasm
									HADHB	hydroxyacyl-CoA dehydrogenase trifunctional multienzyme complex subunit beta	Hadhb	-0.67	0.0001	Up	Cytoplasm
									HSD17B8	hydroxysteroid 17-beta dehydrogenase 8	Hsd17b8	-0.4	0.0001	Up	Cytoplasm
Tryptophan Degradation_SHF vs Sham									HSD17B10	hydroxysteroid 17-beta dehydrogenase 10	Hsd17b10	-0.35	0.018	Up	Cytoplasm
Symbol	Entrez Gene Name	Gene Symbol - human (HUGO / HGNC / Entrez Gene)/Gene Symbol - rat (Entrez Gene)/KEGG	Expr Log Ratio	Expr p-value	Expected	Location
ACAA2	acetyl-CoA acyltransferase 2	Acaa2	-0.751	0.0008		Cytoplasm			Tryptophan Degradation_SHF vs Sham
ACAT1	acetyl-CoA acetyltransferase 1	Acat1	-0.466	0.00568	Up	Cytoplasm			Symbol	Entrez Gene Name	Gene Symbol - human (HUGO / HGNC / Entrez Gene)/Gene Symbol - rat (Entrez Gene)/KEGG	Expr Log Ratio	Expr p-value	Expected	Location
EHHADH	enoyl-CoA hydratase and 3-hydroxyacyl CoA dehydrogenase	Ehhadh	-0.903	0.00118	Up	Cytoplasm			ACAA2	acetyl-CoA acyltransferase 2	Acaa2	-0.95	0.0001		Cytoplasm
GCDH	glutaryl-CoA dehydrogenase	Gcdh	-0.274	0.043	Up	Cytoplasm			ACAT1	acetyl-CoA acetyltransferase 1	Acat1	-0.54	0.0001	Up	Cytoplasm
HADH	hydroxyacyl-CoA dehydrogenase	Hadh	-1.152	0.000223	Up	Cytoplasm			EHHADH	enoyl-CoA hydratase and 3-hydroxyacyl CoA dehydrogenase	Ehhadh	-0.74	0.003	Up	Cytoplasm
HADHA	hydroxyacyl-CoA dehydrogenase trifunctional multienzyme complex subunit alpha	Hadha	-0.841	0.00026	Up	Cytoplasm			GCDH	glutaryl-CoA dehydrogenase	Gcdh	-0.43	0.0001	Up	Cytoplasm
HADHB	hydroxyacyl-CoA dehydrogenase trifunctional multienzyme complex subunit beta	Hadhb	-0.827	6.44e-05	Up	Cytoplasm			HADH	hydroxyacyl-CoA dehydrogenase	Hadh	-1.41	0.0001	Up	Cytoplasm
HSD17B8	hydroxysteroid 17-beta dehydrogenase 8	Hsd17b8	-0.455	0.0323	Up	Cytoplasm			HADHA	hydroxyacyl-CoA dehydrogenase trifunctional multienzyme complex subunit alpha	Hadha	-0.8	0.0001	Up	Cytoplasm
HSD17B10	hydroxysteroid 17-beta dehydrogenase 10	Hsd17b10	-0.52	0.000315	Up	Cytoplasm			HADHB	hydroxyacyl-CoA dehydrogenase trifunctional multienzyme complex subunit beta	Hadhb	-0.79	0.0001	Up	Cytoplasm
L3HYPDH	trans-L-3-hydroxyproline dehydratase	L3hypdh	-0.413	0.00328	Up	Other			HSD17B4	hydroxysteroid 17-beta dehydrogenase 4	Hsd17b4	0.19	0.0001	Up	Cytoplasm
									HSD17B10	hydroxysteroid 17-beta dehydrogenase 10	Hsd17b10	-0.57	0.001	Up	Cytoplasm
									L3HYPDH	trans-L-3-hydroxyproline dehydratase	L3hypdh	-0.44	0.002	Up	Other
									PARK7	Parkinsonism associated deglycase	Park7	-0.2	0.0001	Up	Nucleus

## Sheet: Signaling Pathways
Proteomic dataset_Signaling Pathways that were activated or inhibited in MOD and SHF relative to Sham based on IPA core analysis of the statistically analyzed dataset in Qlucore and Scaffold bioinformatics software
Qlucore Analysis									Scaffold Analysis
PKA signaling_MOD vs Sham									PKA signaling_MOD vs Sham
Symbol	Entrez Gene Name	Gene Symbol - human (HUGO / HGNC / Entrez Gene)/Gene Symbol - rat (Entrez Gene)/KEGG	Expr Log Ratio	Expr p-value	Expected	Location			Symbol	Entrez Gene Name	Gene Symbol - human (HUGO / HGNC / Entrez Gene)/Gene Symbol - rat (Entrez Gene)/KEGG	Expr Log Ratio	Expr p-value	Expected	Location
DUSP3	dual specificity phosphatase 3	Dusp3	0.544	0.0244	Down	Cytoplasm			ADCY5	adenylate cyclase 5	Adcy5	0.1	0.028	Down	Plasma Membrane
FLNA	filamin A	Flna	0.314	0.0119		Cytoplasm			ADD3	adducin 3	Add3	0.16	0.032	Down	Cytoplasm
FLNC	filamin C	Flnc	0.751	0.00337		Cytoplasm			CTNNB1	catenin beta 1	Ctnnb1	0.33	0.0001		Nucleus
GNB2	G protein subunit beta 2	Gnb2	0.272	0.00389		Plasma Membrane			DUSP3	dual specificity phosphatase 3	Dusp3	0.56	0.0001	Down	Cytoplasm
H1-0	H1.0 linker histone	H1-0	-0.577	0.012	Up	Nucleus			FLNA	filamin A	Flna	0.34	0.0001		Cytoplasm
MYH10	myosin heavy chain 10	Myh10	0.538	0.0281	Down	Cytoplasm			FLNB	filamin B	Flnb	0.14	0.002		Cytoplasm
MYL6	myosin light chain 6	Myl6	0.201	0.0305		Cytoplasm			FLNC	filamin C	Flnc	0.79	0.0001		Cytoplasm
MYL12A	myosin light chain 12A	Myl12b	0.314	0.0355	Down	Cytoplasm			H1-0	H1.0 linker histone	H1-0	-0.52	0.0001	Up	Nucleus
MYLK3	myosin light chain kinase 3	Mylk3	-0.367	0.0162		Cytoplasm			MYH10	myosin heavy chain 10	Myh10	0.49	0.00031	Down	Cytoplasm
MYLK	myosin light chain kinase	Mylk	0.361	0.0411		Cytoplasm			MYL6	myosin light chain 6	Myl6	0.25	0.00096		Cytoplasm
PDIA3	protein disulfide isomerase family A member 3	Pdia3	0.211	0.0443	Up	Cytoplasm			MYL12A	myosin light chain 12A	Myl12b	0.36	0.001	Down	Cytoplasm
PGP	phosphoglycolate phosphatase	Pgp	0.111	0.0204	Down	Cytoplasm			MYLK3	myosin light chain kinase 3	Mylk3	-0.38	0.0001		Cytoplasm
PPP1CB	protein phosphatase 1 catalytic subunit beta	Ppp1cb	0.174	0.0272	Down	Cytoplasm			MYLK	myosin light chain kinase	Mylk	0.33	0.005		Cytoplasm
PRKCD	protein kinase C delta	Prkcd	0.32	0.0214	Up	Cytoplasm			PDIA3	protein disulfide isomerase family A member 3	Pdia3	0.24	0.0001	Up	Cytoplasm
PXN	paxillin	Pxn	-0.074	0.0276		Cytoplasm			PGP	phosphoglycolate phosphatase	Pgp	0.13	0.048	Down	Cytoplasm
YWHAG	tyrosine 3-monooxygenasetryptophan 5-monooxygenase activation protein gamma	Ywhag	0.362	0.00255	Up	Cytoplasm			PPP1R3A	protein phosphatase 1 regulatory subunit 3A	Ppp1r3a	-0.2	0.001	Down	Cytoplasm
YWHAQ	tyrosine 3-monooxygenasetryptophan 5-monooxygenase activation protein theta	Ywhaq	0.481	0.0262	Up	Cytoplasm			PRKAR1A	protein kinase cAMP-dependent type I regulatory subunit alpha	Prkar1a	-0.12	0.00085	Up	Cytoplasm
									PRKCD	protein kinase C delta	Prkcd	0.32	0.009	Up	Cytoplasm
									PTPN11	protein tyrosine phosphatase non-receptor type 11	Ptpn11	0.12	0.009	Down	Cytoplasm
									RYR2	ryanodine receptor 2	Ryr2	-0.13	0.0001	Up	Plasma Membrane
									YWHAB	tyrosine 3-monooxygenasetryptophan 5-monooxygenase activation protein beta	Ywhab	0.24	0.034	Up	Cytoplasm
									YWHAQ	tyrosine 3-monooxygenasetryptophan 5-monooxygenase activation protein theta	Ywhaq	0.55	0.002	Up	Cytoplasm
PKA signaling_SHF vs Sham									PKA signaling_SHF vs Sham
Symbol	Entrez Gene Name	Gene Symbol - human (HUGO / HGNC / Entrez Gene)/Gene Symbol - rat (Entrez Gene)/KEGG	Expr Log Ratio	Expr p-value	Expected	Location			Symbol	Entrez Gene Name	Gene Symbol - human (HUGO / HGNC / Entrez Gene)/Gene Symbol - rat (Entrez Gene)/KEGG	Expr Log Ratio	Expr p-value	Expected	Location
ADCY5	adenylate cyclase 5	Adcy5	-0.116	0.0364	Down	Plasma Membrane			ADCY5	adenylate cyclase 5	Adcy5	-0.13	0.036	Down	Plasma Membrane
AKAP12	A-kinase anchoring protein 12	Akap12	-0.173	0.0333		Cytoplasm			AKAP12	A-kinase anchoring protein 12	Akap12	-0.21	0.0001		Cytoplasm
AKAP13	A-kinase anchoring protein 13	Akap13	0.41	0.00638		Cytoplasm			AKAP13	A-kinase anchoring protein 13	Akap13	0.34	0.001		Cytoplasm
CAMK2A	calciumcalmodulin dependent protein kinase II alpha	Camk2a	-0.577	0.0132	Up	Cytoplasm			Calm1 (includes others)	calmodulin 1	Calm3	-0.18	0.017	Up	Nucleus
CTNNB1	catenin beta 1	Ctnnb1	0.488	0.00426		Nucleus			CHP1	calcineurin like EF-hand protein 1	Chp1	-0.17	0.006	Up	Cytoplasm
DUSP3	dual specificity phosphatase 3	Dusp3	0.491	0.0102	Down	Cytoplasm			CTNNB1	catenin beta 1	Ctnnb1	0.45	0.0001		Nucleus
EPM2A	EPM2A glucan phosphatase, laforin	Epm2a	-0.406	0.0137	Down	Cytoplasm			DUSP3	dual specificity phosphatase 3	Dusp3	0.39	0.016	Down	Cytoplasm
FLNC	filamin C	Flnc	1.031	8.83e-05		Cytoplasm			EPM2A	EPM2A glucan phosphatase, laforin	Epm2a	-0.43	0.0001	Down	Cytoplasm
GNAS	GNAS complex locus	Gnas	-0.167	0.017	Up	Plasma Membrane			FLNA	filamin A	Flna	0.24	0.00012		Cytoplasm
GNB1	G protein subunit beta 1	Gnb1	0.377	0.00786	Up	Plasma Membrane			FLNB	filamin B	Flnb	0.09	0.001		Cytoplasm
GSK3A	glycogen synthase kinase 3 alpha	Gsk3a	0.233	0.00571	Down	Nucleus			FLNC	filamin C	Flnc	1.09	0.0001		Cytoplasm
ITPR2	inositol 1,4,5-trisphosphate receptor type 2	Itpr2	-1.397	0.00573	Up	Cytoplasm			GNAI2	G protein subunit alpha i2	Gnai2	0.19	0.003	Down	Plasma Membrane
ITPR3	inositol 1,4,5-trisphosphate receptor type 3	Itpr3	0.185	0.0419	Up	Cytoplasm			GNAS	GNAS complex locus	Gnas	-0.2	0.0001	Up	Plasma Membrane
LIPE	lipase E, hormone sensitive type	Lipe	-0.557	0.0014	Up	Cytoplasm			GNG12	G protein subunit gamma 12	Gng12	0.2	0.007		Plasma Membrane
MAP2K2	mitogen-activated protein kinase kinase 2	Map2k2	-0.134	0.0265	Up	Cytoplasm			GYS1	glycogen synthase 1	Gys1	0.1	0.018	Down	Cytoplasm
MAPK1	mitogen-activated protein kinase 1	Mapk1	0.208	0.0197	Up	Cytoplasm			ITPR3	inositol 1,4,5-trisphosphate receptor type 3	Itpr3	0.19	0.004	Up	Cytoplasm
MAPK3	mitogen-activated protein kinase 3	Mapk3	0.275	0.0233	Up	Cytoplasm			LIPE	lipase E, hormone sensitive type	Lipe	-0.55	0.00069	Up	Cytoplasm
MYH10	myosin heavy chain 10	Myh10	0.445	0.0041	Down	Cytoplasm			MAP2K2	mitogen-activated protein kinase kinase 2	Map2k2	-0.16	0.007	Up	Cytoplasm
MYL12A	myosin light chain 12A	Myl12b	0.378	0.0273	Down	Cytoplasm			MYL3	myosin light chain 3	Myl3	-0.1	0.00076		Cytoplasm
MYLK3	myosin light chain kinase 3	Mylk3	-0.435	0.000387		Cytoplasm			MYL4	myosin light chain 4	Myl4	-6.22	0.003		Cytoplasm
NTN1	netrin 1	Ntn1	0.248	0.0262	Up	Extracellular Space			MYL6	myosin light chain 6	Myl6	0.15	0.007		Cytoplasm
PDIA3	protein disulfide isomerase family A member 3	Pdia3	0.52	0.000679	Up	Cytoplasm			MYL7	myosin light chain 7	Myl7	-1.03	0.0001	Down	Cytoplasm
PGP	phosphoglycolate phosphatase	Pgp	-0.24	0.0185	Down	Cytoplasm			MYLK3	myosin light chain kinase 3	Mylk3	-0.46	0.0001		Cytoplasm
PLCD1	phospholipase C delta 1	Plcd1	-0.206	0.0153	Up	Cytoplasm			MYLK	myosin light chain kinase	Mylk	-0.17	0.002		Cytoplasm
PLCD3	phospholipase C delta 3	Plcd3	0.422	0.0222	Up	Cytoplasm			NTN1	netrin 1	Ntn1	0.27	0.025	Up	Extracellular Space
PPP1CB	protein phosphatase 1 catalytic subunit beta	Ppp1cb	0.334	0.00183	Down	Cytoplasm			PDE12	phosphodiesterase 12	Pde12	0.25	0.008	Up	Cytoplasm
PPP1R3A	protein phosphatase 1 regulatory subunit 3A	Ppp1r3a	-0.536	0.000707	Down	Cytoplasm			PDE3A	phosphodiesterase 3A	Pde3a	-0.18	0.00033	Up	Cytoplasm
PPP3CA	protein phosphatase 3 catalytic subunit alpha	Ppp3ca	-0.219	0.0453	Up	Cytoplasm			PDIA3	protein disulfide isomerase family A member 3	Pdia3	0.52	0.0001	Up	Cytoplasm
PRKAR2A	protein kinase cAMP-dependent type II regulatory subunit alpha	Prkar2a	-0.239	0.0193	Up	Cytoplasm			PGP	phosphoglycolate phosphatase	Pgp	-0.24	0.0001	Down	Cytoplasm
PRKCD	protein kinase C delta	Prkcd	0.665	0.000494	Up	Cytoplasm			PLCD1	phospholipase C delta 1	Plcd1	-0.19	0.004	Up	Cytoplasm
PTPN1	protein tyrosine phosphatase non-receptor type 1	Ptpn1	0.278	0.00288	Down	Cytoplasm			PLCD3	phospholipase C delta 3	Plcd3	0.4	0.0001	Up	Cytoplasm
PTPN23	protein tyrosine phosphatase non-receptor type 23	Ptpn23	0.204	0.0441	Down	Cytoplasm			PPP1R12A	protein phosphatase 1 regulatory subunit 12A	Ppp1r12a	0.46	0.002	Down	Cytoplasm
PYGB	glycogen phosphorylase B	Pygb	-0.78	0.00322	Up	Cytoplasm			PPP1R3A	protein phosphatase 1 regulatory subunit 3A	Ppp1r3a	-0.5	0.00088	Down	Cytoplasm
PYGM	glycogen phosphorylase, muscle associated	Pygm	-0.285	0.045	Up	Cytoplasm			PPP1R3D	protein phosphatase 1 regulatory subunit 3D	Ppp1r3d	-0.29	0.031	Down	Cytoplasm
RELA	RELA proto-oncogene, NF-kB subunit	Rela	0.197	0.0206		Nucleus			PPP3CA	protein phosphatase 3 catalytic subunit alpha	Ppp3ca	-0.2	0.01	Up	Cytoplasm
RHOA	ras homolog family member A	Rhoa	0.153	0.0115	Up	Cytoplasm			PRKAR1A	protein kinase cAMP-dependent type I regulatory subunit alpha	Prkar1a	-0.21	0.0001	Up	Cytoplasm
ROCK2	Rho associated coiled-coil containing protein kinase 2	Rock2	0.094	0.0217	Up	Cytoplasm			PRKAR2A	protein kinase cAMP-dependent type II regulatory subunit alpha	Prkar2a	-0.25	0.0001	Up	Cytoplasm
RYR1	ryanodine receptor 1	Ryr1	-0.266	0.0176	Up	Cytoplasm			PRKAR2B	protein kinase cAMP-dependent type II regulatory subunit beta	Prkar2b	0.71	0.0001	Up	Cytoplasm
TGFB2	transforming growth factor beta 2	Tgfb2	1.112	0.00248	Up	Extracellular Space			PRKCA	protein kinase C alpha	Prkca	0.38	0.01	Up	Cytoplasm
TIMM50	translocase of inner mitochondrial membrane 50	Timm50	-0.312	0.00574	Down	Cytoplasm			PRKCD	protein kinase C delta	Prkcd	0.68	0.0001	Up	Cytoplasm
TNNI3	troponin I3, cardiac type	Tnni3	-0.165	0.0134		Cytoplasm			PTPN1	protein tyrosine phosphatase non-receptor type 1	Ptpn1	0.28	0.001	Down	Cytoplasm
TNS2	tensin 2	Tns2	-0.129	0.0268		Plasma Membrane			PTPN6	protein tyrosine phosphatase non-receptor type 6	Ptpn6	0.28	0.012	Down	Cytoplasm
YWHAG	tyrosine 3-monooxygenasetryptophan 5-monooxygenase activation protein gamma	Ywhag	0.441	0.000109	Up	Cytoplasm			PTPN11	protein tyrosine phosphatase non-receptor type 11	Ptpn11	0.08	0.017	Down	Cytoplasm
YWHAQ	tyrosine 3-monooxygenasetryptophan 5-monooxygenase activation protein theta	Ywhaq	0.372	0.00764	Up	Cytoplasm			PTPN23	protein tyrosine phosphatase non-receptor type 23	Ptpn23	0.24	0.0001	Down	Cytoplasm
YWHAZ	tyrosine 3-monooxygenasetryptophan 5-monooxygenase activation protein zeta	Ywhaz	0.28	0.0266	Up	Cytoplasm			PXN	paxillin	Pxn	-0.08	0.043		Cytoplasm
									PYGM	glycogen phosphorylase, muscle associated	Pygm	-0.28	0.0006	Up	Cytoplasm
									ROCK1	Rho associated coiled-coil containing protein kinase 1	Rock1	-0.16	0.0001	Up	Cytoplasm
									ROCK2	Rho associated coiled-coil containing protein kinase 2	Rock2	0.08	0.016	Up	Cytoplasm
									TGFB2	transforming growth factor beta 2	Tgfb2	1.16	0.0001	Up	Extracellular Space
									TIMM50	translocase of inner mitochondrial membrane 50	Timm50	-0.31	0.0001	Down	Cytoplasm
									TNNI3	troponin I3, cardiac type	Tnni3	-0.18	0.00014		Cytoplasm
									YWHAE	tyrosine 3-monooxygenasetryptophan 5-monooxygenase activation protein epsilon	Ywhae	0.23	0.032	Up	Cytoplasm
AMPK signaling_MOD vs Sham									AMPK signaling_MOD vs Sham
Symbol	Entrez Gene Name	Gene Symbol - human (HUGO / HGNC / Entrez Gene)/Gene Symbol - rat (Entrez Gene)/KEGG	Expr Log Ratio	Expr p-value	Expected	Location			Symbol	Entrez Gene Name	Gene Symbol - human (HUGO / HGNC / Entrez Gene)/Gene Symbol - rat (Entrez Gene)/KEGG	Expr Log Ratio	Expr p-value	Expected	Location
CKM	creatine kinase, M-type	Ckm	-0.112	0.0314		Cytoplasm			ACACB	acetyl-CoA carboxylase beta	Acacb	-0.11	0.025	Down	Cytoplasm
EEF2	eukaryotic translation elongation factor 2	Eef2	0.157	0.00927	Down	Cytoplasm			AK1	adenylate kinase 1	Ak1	-0.08	0.016		Cytoplasm
GNAO1	G protein subunit alpha o1	Gnao1	0.749	0.00717		Plasma Membrane			AK3	adenylate kinase 3	Ak3	-0.13	0.0018		Cytoplasm
GNB2	G protein subunit beta 2	Gnb2	0.272	0.00389		Plasma Membrane			AK4	adenylate kinase 4	Ak4	-0.32	0.0001		Cytoplasm
MAP2K3	mitogen-activated protein kinase kinase 3	Map2k3	-0.092	0.00813	Up	Cytoplasm			CKM	creatine kinase, M-type	Ckm	-0.2	0.0001		Cytoplasm
MLYCD	malonyl-CoA decarboxylase	Mlycd	-0.352	0.0159	Up	Cytoplasm			CPT1A	carnitine palmitoyltransferase 1A	Cpt1a	-0.16	0.005	Up	Cytoplasm
PFKM	phosphofructokinase, muscle	Pfkm	-0.309	0.00339	Up	Cytoplasm			CPT1B	carnitine palmitoyltransferase 1B	Cpt1b	-0.08	0.038	Up	Cytoplasm
PFKP	phosphofructokinase, platelet	Pfkp	0.362	0.0364	Up	Cytoplasm			MLYCD	malonyl-CoA decarboxylase	Mlycd	-0.37	0.0001	Up	Cytoplasm
PPP2R1A	protein phosphatase 2 scaffold subunit Aalpha	Ppp2r1a	0.055	0.0248	Down	Cytoplasm			PFKM	phosphofructokinase, muscle	Pfkm	-0.37	0.0001	Up	Cytoplasm
PRKAA2	protein kinase AMP-activated catalytic subunit alpha 2	Prkaa2	-0.15	0.00679	Up	Cytoplasm			PPP2R1A	protein phosphatase 2 scaffold subunit Aalpha	Ppp2r1a	0.08	0.007	Down	Cytoplasm
RAB3A	RAB3A, member RAS oncogene family	Rab3a	-0.447	0.0148	Up	Cytoplasm			PRKAA2	protein kinase AMP-activated catalytic subunit alpha 2	Prkaa2	-0.19	0.00046	Up	Cytoplasm
SLC2A4	solute carrier family 2 member 4	Slc2a4	-0.399	0.0127	Up	Plasma Membrane			PRKAR1A	protein kinase cAMP-dependent type I regulatory subunit alpha	Prkar1a	-0.12	0.00085	Up	Cytoplasm
SMARCC2	SWISNF related, matrix associated, actin dependent regulator of chromatin subfamily c member 2	Smarcc2	-0.266	0.00668		Nucleus			SLC2A4	solute carrier family 2 member 4	Slc2a4	-0.4	0.001	Up	Plasma Membrane
AMPK signaling_SHF vs Sham									AMPK signaling_SHF vs Sham
Symbol	Entrez Gene Name	Gene Symbol - human (HUGO / HGNC / Entrez Gene)/Gene Symbol - rat (Entrez Gene)/KEGG	Expr Log Ratio	Expr p-value	Expected	Location			Symbol	Entrez Gene Name	Gene Symbol - human (HUGO / HGNC / Entrez Gene)/Gene Symbol - rat (Entrez Gene)/KEGG	Expr Log Ratio	Expr p-value	Expected	Location
ACACB	acetyl-CoA carboxylase beta	Acacb	-0.393	0.014	Down	Cytoplasm			ACACA	acetyl-CoA carboxylase alpha	Acaca	-0.45	0.001	Down	Cytoplasm
ADIPOQ	adiponectin, C1Q and collagen domain containing	Adipoq	0.166	0.046	Up	Extracellular Space			ADIPOQ	adiponectin, C1Q and collagen domain containing	Adipoq	0.17	0.00061	Up	Extracellular Space
AK1	adenylate kinase 1	Ak1	-0.714	0.0119		Cytoplasm			AK1	adenylate kinase 1	Ak1	-0.73	0.0001		Cytoplasm
AK2	adenylate kinase 2	Ak2	-0.231	0.0427		Cytoplasm			AK2	adenylate kinase 2	Ak2	-0.24	0.0001		Cytoplasm
AK4	adenylate kinase 4	Ak4	-0.717	0.000573		Cytoplasm			AK4	adenylate kinase 4	Ak4	-0.72	0.0001		Cytoplasm
CKM	creatine kinase, M-type	Ckm	-0.525	0.000451		Cytoplasm			CAB39	calcium binding protein 39	Cab39	-0.15	0.012	Up	Cytoplasm
CPT1B	carnitine palmitoyltransferase 1B	Cpt1b	-0.373	0.00151	Up	Cytoplasm			CKM	creatine kinase, M-type	Ckm	-0.49	0.0001		Cytoplasm
EEF2	eukaryotic translation elongation factor 2	Eef2	0.13	0.00528	Down	Cytoplasm			CPT1A	carnitine palmitoyltransferase 1A	Cpt1a	-0.32	0.0001	Up	Cytoplasm
ELAVL1	ELAV like RNA binding protein 1	Elavl1	0.174	0.0413	Down	Cytoplasm			EEF2	eukaryotic translation elongation factor 2	Eef2	0.15	0.0002	Down	Cytoplasm
EPM2A	EPM2A glucan phosphatase, laforin	Epm2a	-0.406	0.0137		Cytoplasm			FASN	fatty acid synthase	Fasn	0.17	0.029	Down	Cytoplasm
GNA11	G protein subunit alpha 11	Gna11	-0.273	0.0013		Plasma Membrane			GNAS	GNAS complex locus	Gnas	-0.2	0.0001	Up	Plasma Membrane
GNAO1	G protein subunit alpha o1	Gnao1	1.426	0.000593		Plasma Membrane			GYS1	glycogen synthase 1	Gys1	0.1	0.018		Cytoplasm
GNAS	GNAS complex locus	Gnas	-0.167	0.017	Up	Plasma Membrane			LIPE	lipase E, hormone sensitive type	Lipe	-0.55	0.00069	Down	Cytoplasm
GNB1	G protein subunit beta 1	Gnb1	0.377	0.00786		Plasma Membrane			MAPK12	mitogen-activated protein kinase 12	Mapk12	-0.67	0.001	Up	Cytoplasm
LIPE	lipase E, hormone sensitive type	Lipe	-0.557	0.0014	Down	Cytoplasm			MAPK14	mitogen-activated protein kinase 14	Mapk14	-0.21	0.001	Up	Cytoplasm
MAPK1	mitogen-activated protein kinase 1	Mapk1	0.208	0.0197	Up	Cytoplasm			MLST8	MTOR associated protein, LST8 homolog	Mlst8	-0.15	0.043	Down	Cytoplasm
MAPK11	mitogen-activated protein kinase 11	Mapk11	-0.302	0.0147		Cytoplasm			MLYCD	malonyl-CoA decarboxylase	Mlycd	-0.56	0.0001	Up	Cytoplasm
MAPK12	mitogen-activated protein kinase 12	Mapk12	-0.662	0.00614	Up	Cytoplasm			PFKL	phosphofructokinase, liver type	Pfkl	0.23	0.0001	Up	Cytoplasm
MLYCD	malonyl-CoA decarboxylase	Mlycd	-0.567	0.00378	Up	Cytoplasm			PFKM	phosphofructokinase, muscle	Pfkm	-0.93	0.001	Up	Cytoplasm
PFKL	phosphofructokinase, liver type	Pfkl	0.223	0.0206	Up	Cytoplasm			PFKP	phosphofructokinase, platelet	Pfkp	0.94	0.0001	Up	Cytoplasm
PFKM	phosphofructokinase, muscle	Pfkm	-0.786	0.000398	Up	Cytoplasm			PPAT	phosphoribosyl pyrophosphate amidotransferase	Ppat	0.14	0.014	Down	Cytoplasm
PFKP	phosphofructokinase, platelet	Pfkp	1.003	0.000219	Up	Cytoplasm			PPM1F	protein phosphatase, Mg2+Mn2+ dependent 1F	Ppm1f	-0.14	0.005		Cytoplasm
PPM1B	protein phosphatase, Mg2+Mn2+ dependent 1B	Ppm1b	0.522	0.0331	Down	Cytoplasm			PPM1K	protein phosphatase, Mg2+Mn2+ dependent 1K	Ppm1k	-0.31	0.00047		Cytoplasm
PRKAA1	protein kinase AMP-activated catalytic subunit alpha 1	Prkaa1	0.129	0.042	Up	Cytoplasm			PPP2R1A	protein phosphatase 2 scaffold subunit Aalpha	Ppp2r1a	0.08	0.0027	Down	Cytoplasm
PRKAA2	protein kinase AMP-activated catalytic subunit alpha 2	Prkaa2	-0.268	0.0155	Up	Cytoplasm			PPP2R5A	protein phosphatase 2 regulatory subunit B'alpha	Ppp2r5a	-0.24	0.0011	Down	Cytoplasm
PRKAR2A	protein kinase cAMP-dependent type II regulatory subunit alpha	Prkar2a	-0.239	0.0193	Up	Cytoplasm			PRKAA2	protein kinase AMP-activated catalytic subunit alpha 2	Prkaa2	-0.26	0.0001	Up	Cytoplasm
RAB1A	RAB1A, member RAS oncogene family	Rab1a	0.221	0.000822	Up	Cytoplasm			PRKAR1A	protein kinase cAMP-dependent type I regulatory subunit alpha	Prkar1a	-0.21	0.0001	Up	Cytoplasm
RAB3A	RAB3A, member RAS oncogene family	Rab3a	-0.433	0.0278	Up	Cytoplasm			PRKAR2A	protein kinase cAMP-dependent type II regulatory subunit alpha	Prkar2a	-0.25	0.0001	Up	Cytoplasm
RAB7A	RAB7A, member RAS oncogene family	Rab7a	0.181	0.0357	Up	Cytoplasm			PRKAR2B	protein kinase cAMP-dependent type II regulatory subunit beta	Prkar2b	0.71	0.0001	Up	Cytoplasm
RAB8A	RAB8A, member RAS oncogene family	Rab8a	0.376	0.00949	Up	Plasma Membrane			SLC2A4	solute carrier family 2 member 4	Slc2a4	-0.41	0.0001	Up	Plasma Membrane
SLC2A4	solute carrier family 2 member 4	Slc2a4	-0.422	0.0013	Up	Plasma Membrane
SMARCA4	SWISNF related, matrix associated, actin dependent regulator of chromatin, subfamily a, member 4	Smarca4	-0.226	0.0155		Nucleus
PPARα/RXRα signaling_MOD vs Sham									PPARα/RXRα signaling_MOD vs Sham
Symbol	Entrez Gene Name	Gene Symbol - human (HUGO / HGNC / Entrez Gene)/Gene Symbol - rat (Entrez Gene)/KEGG	Expr Log Ratio	Expr p-value	Expected	Location			Symbol	Entrez Gene Name	Gene Symbol - human (HUGO / HGNC / Entrez Gene)/Gene Symbol - rat (Entrez Gene)/KEGG	Expr Log Ratio	Expr p-value	Expected	Location
ACOX1	acyl-CoA oxidase 1	Acox1	-0.301	0.00528	Up	Cytoplasm			ACOX1	acyl-CoA oxidase 1	Acox1	-0.37	0.0009	Up	Cytoplasm
AP2A2	adaptor related protein complex 2 subunit alpha 2	Ap2a2	0.242	0.0348	Up	Cytoplasm			ADCY5	adenylate cyclase 5	Adcy5	0.1	0.028	Up	Plasma Membrane
CAND1	cullin associated and neddylation dissociated 1	Cand1	0.297	0.00724		Cytoplasm			AP2A2	adaptor related protein complex 2 subunit alpha 2	Ap2a2	0.31	0.00016	Up	Cytoplasm
GOT2	glutamic-oxaloacetic transaminase 2	Got2	-0.146	0.0182	Up	Cytoplasm			APOA2	apolipoprotein A2	Apoa2	0.25	0.041	Up	Extracellular Space
HSP90AA1	heat shock protein 90 alpha family class A member 1	Hsp90aa1	0.579	0.00819	Down	Cytoplasm			CAND1	cullin associated and neddylation dissociated 1	Cand1	0.26	0.0001		Cytoplasm
LPL	lipoprotein lipase	Lpl	-0.39	0.0269	Up	Cytoplasm			CPT1B	carnitine palmitoyltransferase 1B	Cpt1b	-0.08	0.038	Up	Cytoplasm
MAP2K3	mitogen-activated protein kinase kinase 3	Map2k3	-0.092	0.00813	Up	Cytoplasm			GOT2	glutamic-oxaloacetic transaminase 2	Got2	-0.22	0.0001	Up	Cytoplasm
PDIA3	protein disulfide isomerase family A member 3	Pdia3	0.211	0.0443		Cytoplasm			GPD2	glycerol-3-phosphate dehydrogenase 2	Gpd2	-0.33	0.0001	Down	Cytoplasm
PRKAA2	protein kinase AMP-activated catalytic subunit alpha 2	Prkaa2	-0.15	0.00679	Up	Cytoplasm			HSP90AA1	heat shock protein 90 alpha family class A member 1	Hsp90aa1	0.64	0.0001	Down	Cytoplasm
SLC27A1	solute carrier family 27 member 1	Slc27a1	-0.406	0.0371	Up	Plasma Membrane			HSP90B1	heat shock protein 90 beta family member 1	Hsp90b1	0.21	0.0001	Down	Cytoplasm
									LPL	lipoprotein lipase	Lpl	-0.42	0.0001	Up	Cytoplasm
									MAP2K4	mitogen-activated protein kinase kinase 4	Map2k4	0.15	0.043	Down	Cytoplasm
PPARα/RXRα signaling_SHF vs Sham									PDIA3	protein disulfide isomerase family A member 3	Pdia3	0.24	0.0001		Cytoplasm
Symbol	Entrez Gene Name	Gene Symbol - human (HUGO / HGNC / Entrez Gene)/Gene Symbol - rat (Entrez Gene)/KEGG	Expr Log Ratio	Expr p-value	Expected	Location			PRKAA2	protein kinase AMP-activated catalytic subunit alpha 2	Prkaa2	-0.19	0.00046	Up	Cytoplasm
ACADL	acyl-CoA dehydrogenase long chain	Acadl	-0.267	0.0165	Up	Cytoplasm			PRKAR1A	protein kinase cAMP-dependent type I regulatory subunit alpha	Prkar1a	-0.12	0.00085	Up	Cytoplasm
ADCY5	adenylate cyclase 5	Adcy5	-0.116	0.0364	Up	Plasma Membrane			RRAS	RAS related	Rras	0.24	0.034	Down	Cytoplasm
ADIPOQ	adiponectin, C1Q and collagen domain containing	Adipoq	0.166	0.046	Up	Extracellular Space			SLC27A1	solute carrier family 27 member 1	Slc27a1	-0.4	0.0001	Up	Plasma Membrane
AP2A2	adaptor related protein complex 2 subunit alpha 2	Ap2a2	0.154	0.00546	Up	Cytoplasm
CAND1	cullin associated and neddylation dissociated 1	Cand1	0.329	0.00151		Cytoplasm			PPARα/RXRα signaling_SHF vs Sham
CD36	CD36 molecule	Cd36	-0.539	0.00248	Up	Plasma Membrane			Symbol	Entrez Gene Name	Gene Symbol - human (HUGO / HGNC / Entrez Gene)/Gene Symbol - rat (Entrez Gene)/KEGG	Expr Log Ratio	Expr p-value	Expected	Location
CKAP5	cytoskeleton associated protein 5	Ckap5	0.142	0.00709		Nucleus			ACADL	acyl-CoA dehydrogenase long chain	Acadl	-0.26	0.0001	Up	Cytoplasm
CPT1B	carnitine palmitoyltransferase 1B	Cpt1b	-0.373	0.00151	Up	Cytoplasm			ADCY5	adenylate cyclase 5	Adcy5	-0.13	0.036	Up	Plasma Membrane
GNA11	G protein subunit alpha 11	Gna11	-0.273	0.0013		Plasma Membrane			ADIPOQ	adiponectin, C1Q and collagen domain containing	Adipoq	0.17	0.00061	Up	Extracellular Space
GNAS	GNAS complex locus	Gnas	-0.167	0.017	Up	Plasma Membrane			AIP	aryl hydrocarbon receptor interacting protein	Aip	-0.14	0.046	Down	Nucleus
GOT2	glutamic-oxaloacetic transaminase 2	Got2	-0.418	0.00143	Up	Cytoplasm			APOA1	apolipoprotein A1	Apoa1	-0.33	0.0001	Up	Extracellular Space
HSP90AA1	heat shock protein 90 alpha family class A member 1	Hsp90aa1	1.017	5.15e-05	Down	Cytoplasm			APOA2	apolipoprotein A2	Apoa2	0.43	0.001	Up	Extracellular Space
HSP90B1	heat shock protein 90 beta family member 1	Hsp90b1	0.359	0.00861	Down	Cytoplasm			CAND1	cullin associated and neddylation dissociated 1	Cand1	0.33	0.0001		Cytoplasm
MAP2K2	mitogen-activated protein kinase kinase 2	Map2k2	-0.134	0.0265	Down	Cytoplasm			CD36	CD36 molecule	Cd36	-0.48	0.0001	Up	Plasma Membrane
MAPK1	mitogen-activated protein kinase 1	Mapk1	0.208	0.0197	Down	Cytoplasm			CKAP5	cytoskeleton associated protein 5	Ckap5	0.16	0.0001		Nucleus
MAPK3	mitogen-activated protein kinase 3	Mapk3	0.275	0.0233	Down	Cytoplasm			ELP1	elongator complex protein 1	Elp1	-0.09	0.031		Cytoplasm
PDIA3	protein disulfide isomerase family A member 3	Pdia3	0.52	0.000679		Cytoplasm			FASN	fatty acid synthase	Fasn	0.17	0.029	Up	Cytoplasm
PLCD1	phospholipase C delta 1	Plcd1	-0.206	0.0153		Cytoplasm			GNAS	GNAS complex locus	Gnas	-0.2	0.0001	Up	Plasma Membrane
PLCD3	phospholipase C delta 3	Plcd3	0.422	0.0222		Cytoplasm			GOT2	glutamic-oxaloacetic transaminase 2	Got2	-0.42	0.0001	Up	Cytoplasm
PRKAA1	protein kinase AMP-activated catalytic subunit alpha 1	Prkaa1	0.129	0.042	Up	Cytoplasm			HSP90AB1	heat shock protein 90 alpha family class B member 1	Hsp90ab1	0.43	0.0001	Down	Cytoplasm
PRKAA2	protein kinase AMP-activated catalytic subunit alpha 2	Prkaa2	-0.268	0.0155	Up	Cytoplasm			HSP90B1	heat shock protein 90 beta family member 1	Hsp90b1	0.35	0.0001	Down	Cytoplasm
PRKAR2A	protein kinase cAMP-dependent type II regulatory subunit alpha	Prkar2a	-0.239	0.0193	Up	Cytoplasm			IKBKB	inhibitor of nuclear factor kappa B kinase subunit beta	Ikbkb	0.3	0.023	Down	Cytoplasm
RALA	RAS like proto-oncogene A	Rala	0.19	0.0173	Down	Cytoplasm			MAP2K2	mitogen-activated protein kinase kinase 2	Map2k2	-0.16	0.007	Down	Cytoplasm
RELA	RELA proto-oncogene, NF-kB subunit	Rela	0.197	0.0206	Down	Nucleus			MAP2K6	mitogen-activated protein kinase kinase 6	Map2k6	-0.16	0.037	Up	Cytoplasm
SLC27A1	solute carrier family 27 member 1	Slc27a1	-0.367	0.0161	Up	Plasma Membrane			MAPK14	mitogen-activated protein kinase 14	Mapk14	-0.21	0.001	Up	Cytoplasm
TGFB2	transforming growth factor beta 2	Tgfb2	1.112	0.00248	Down	Extracellular Space			PDIA3	protein disulfide isomerase family A member 3	Pdia3	0.52	0.0001		Cytoplasm
									PLCD1	phospholipase C delta 1	Plcd1	-0.19	0.004		Cytoplasm
									PLCD3	phospholipase C delta 3	Plcd3	0.4	0.0001		Cytoplasm
									PRKAA2	protein kinase AMP-activated catalytic subunit alpha 2	Prkaa2	-0.26	0.0001	Up	Cytoplasm
									PRKAR1A	protein kinase cAMP-dependent type I regulatory subunit alpha	Prkar1a	-0.21	0.0001	Up	Cytoplasm
									PRKAR2A	protein kinase cAMP-dependent type II regulatory subunit alpha	Prkar2a	-0.25	0.0001	Up	Cytoplasm
									PRKAR2B	protein kinase cAMP-dependent type II regulatory subunit beta	Prkar2b	0.71	0.0001	Up	Cytoplasm
									PRKCA	protein kinase C alpha	Prkca	0.38	0.01	Up	Cytoplasm
									RALA	RAS like proto-oncogene A	Rala	0.2	0.0001	Down	Cytoplasm
									SLC27A1	solute carrier family 27 member 1	Slc27a1	-0.39	0.0001	Up	Plasma Membrane
									TGFB2	transforming growth factor beta 2	Tgfb2	1.16	0.0001	Down	Extracellular Space
EIF2 signaling_SHF vs Sham									EIF2 signaling_SHF vs Sham
Symbol	Entrez Gene Name	Gene Symbol - human (HUGO / HGNC / Entrez Gene)/Gene Symbol - rat (Entrez Gene)/KEGG	Expr Log Ratio	Expr p-value	Expected	Location			Symbol	Entrez Gene Name	Gene Symbol - human (HUGO / HGNC / Entrez Gene)/Gene Symbol - rat (Entrez Gene)/KEGG	Expr Log Ratio	Expr p-value	Expected	Location
ACTC1	actin alpha cardiac muscle 1	Actc1	-0.101	0.0478		Cytoplasm			AGO2	argonaute RISC catalytic component 2	Ago2	-0.16	0.00061		Cytoplasm
EIF1AY	eukaryotic translation initiation factor 1A Y-linked	Eif1ax	0.277	0.0184		Other			EIF5	eukaryotic translation initiation factor 5	Eif5	0.2	0.0001		Cytoplasm
EIF2S1	eukaryotic translation initiation factor 2 subunit alpha	Eif2s1	0.07	0.00639		Cytoplasm			EIF1AY	eukaryotic translation initiation factor 1A Y-linked	Eif1ax	0.28	0.001		Other
EIF2S2	eukaryotic translation initiation factor 2 subunit beta	Eif2s2	0.18	0.0277		Cytoplasm			EIF2B4	eukaryotic translation initiation factor 2B subunit delta	Eif2b4	0.11	0.022	Up	Cytoplasm
EIF3A	eukaryotic translation initiation factor 3 subunit A	Eif3a	0.099	0.0431		Cytoplasm			EIF2S1	eukaryotic translation initiation factor 2 subunit alpha	Eif2s1	0.08	0.00084		Cytoplasm
EIF3C	eukaryotic translation initiation factor 3 subunit C	Eif3c	0.19	0.0209		Cytoplasm			EIF2S2	eukaryotic translation initiation factor 2 subunit beta	Eif2s2	0.19	0.0001		Cytoplasm
EIF3F	eukaryotic translation initiation factor 3 subunit F	Eif3f	0.136	0.00459		Cytoplasm			EIF3C	eukaryotic translation initiation factor 3 subunit C	Eif3c	0.17	0.0001		Cytoplasm
EIF3H	eukaryotic translation initiation factor 3 subunit H	Eif3h	0.212	0.025		Cytoplasm			EIF3F	eukaryotic translation initiation factor 3 subunit F	Eif3f	0.19	0.0005		Cytoplasm
EIF3J	eukaryotic translation initiation factor 3 subunit J	Eif3j	0.193	0.0162		Cytoplasm			EIF3H	eukaryotic translation initiation factor 3 subunit H	Eif3h	0.21	0.017		Cytoplasm
EIF4E	eukaryotic translation initiation factor 4E	Eif4e	0.113	0.0412		Cytoplasm			EIF3L	eukaryotic translation initiation factor 3 subunit L	Eif3l	0.09	0.04		Cytoplasm
EIF4G1	eukaryotic translation initiation factor 4 gamma 1	Eif4g1	0.122	0.00631		Cytoplasm			EIF4E	eukaryotic translation initiation factor 4E	Eif4e	0.13	0.01		Cytoplasm
EIF4G2	eukaryotic translation initiation factor 4 gamma 2	Eif4g2	0.179	0.00781		Cytoplasm			EIF4G1	eukaryotic translation initiation factor 4 gamma 1	Eif4g1	0.12	0.0001		Cytoplasm
HSPA5	heat shock protein family A (Hsp70) member 5	Hspa5	0.135	0.0073	Down	Cytoplasm			EIF4G2	eukaryotic translation initiation factor 4 gamma 2	Eif4g2	0.17	0.0001		Cytoplasm
MAP2K2	mitogen-activated protein kinase kinase 2	Map2k2	-0.134	0.0265	Up	Cytoplasm			EIF5B	eukaryotic translation initiation factor 5B	Eif5b	0.3	0.00092	Up	Cytoplasm
MAPK1	mitogen-activated protein kinase 1	Mapk1	0.208	0.0197	Up	Cytoplasm			MAP2K2	mitogen-activated protein kinase kinase 2	Map2k2	-0.16	0.007	Up	Cytoplasm
MAPK3	mitogen-activated protein kinase 3	Mapk3	0.275	0.0233	Up	Cytoplasm			PAIP1	poly(A) binding protein interacting protein 1	Paip1	0.19	0.002		Cytoplasm
PPP1CB	protein phosphatase 1 catalytic subunit beta	Ppp1cb	0.334	0.00183	Up	Cytoplasm			RALA	RAS like proto-oncogene A	Rala	0.2	0.0001	Up	Cytoplasm
RALA	RAS like proto-oncogene A	Rala	0.19	0.0173	Up	Cytoplasm			RPL3	ribosomal protein L3	Rpl3	0.88	0.0001	Up	Nucleus
RPL3	ribosomal protein L3	Rpl3	0.925	0.00278	Up	Nucleus			RPL4	ribosomal protein L4	Rpl4	0.57	0.0001	Up	Cytoplasm
RPL4	ribosomal protein L4	Rpl4	0.643	0.0167	Up	Cytoplasm			RPL7	ribosomal protein L7	Rpl7	0.34	0.0001	Up	Nucleus
RPL5	ribosomal protein L5	Rpl5	0.126	0.0302	Up	Cytoplasm			RPL8	ribosomal protein L8	Rpl8	0.19	0.0001	Up	Cytoplasm
RPL7	ribosomal protein L7	Rpl7	0.354	0.0115	Up	Nucleus			RPL10	ribosomal protein L10	Rpl10	0.13	0.0018	Up	Cytoplasm
RPL10	ribosomal protein L10	Rpl10	0.098	0.00019	Up	Cytoplasm			RPL11	ribosomal protein L11	Rpl11	0.14	0.00086	Up	Cytoplasm
RPL11	ribosomal protein L11	Rpl11	0.135	0.0074	Up	Cytoplasm			RPL15	ribosomal protein L15	Rpl15	0.32	0.0001	Up	Cytoplasm
RPL15	ribosomal protein L15	Rpl15	0.317	0.0301	Up	Cytoplasm			RPL18	ribosomal protein L18	Rpl18	0.18	0.00053	Up	Cytoplasm
RPL18	ribosomal protein L18	Rpl18	0.166	0.0429	Up	Cytoplasm			RPL19	ribosomal protein L19	Rpl19	0.99	0.00021	Up	Cytoplasm
RPL19	ribosomal protein L19	Rpl19	1.005	0.0287	Up	Cytoplasm			RPL23	ribosomal protein L23	Rpl23	0.16	0.001	Up	Cytoplasm
RPL23	ribosomal protein L23	Rpl23	0.138	0.0444	Up	Cytoplasm			RPL24	ribosomal protein L24	Rpl24	0.25	0.0008	Up	Cytoplasm
RPL24	ribosomal protein L24	Rpl24	0.3	0.0388	Up	Cytoplasm			RPL27	ribosomal protein L27	Rpl27	0.25	0.0001	Up	Cytoplasm
RPL26	ribosomal protein L26	Rpl26	0.524	0.00523	Up	Cytoplasm			Rpl36a	ribosomal protein L36A	Rpl36a	0.26	0.035	Up	Cytoplasm
RPL27	ribosomal protein L27	Rpl27	0.17	0.0142	Up	Cytoplasm			RPL3L	ribosomal protein L3 like	Rpl3l	-0.34	0.0001	Up	Cytoplasm
RPL10A	ribosomal protein L10a	Rpl10a	-0.233	0.0394	Up	Nucleus			RPLP0	ribosomal protein lateral stalk subunit P0	Rplp0	0.17	0.001	Up	Cytoplasm
RPL13A	ribosomal protein L13a	Rpl13a	0.205	0.00913	Up	Cytoplasm			RPS3	ribosomal protein S3	Rps3	0.23	0.0001		Cytoplasm
RPL18A	ribosomal protein L18a	Rpl18a	0.266	0.0319	Up	Cytoplasm			RPS6	ribosomal protein S6	Rps6	0.37	0.0001	Up	Cytoplasm
RPL3L	ribosomal protein L3 like	Rpl3l	-0.33	0.0185	Up	Cytoplasm			RPS7	ribosomal protein S7	Rps7	0.17	0.00022		Cytoplasm
RPLP0	ribosomal protein lateral stalk subunit P0	Rplp0	0.178	0.0234	Up	Cytoplasm			RPS9	ribosomal protein S9	Rps9	0.14	0.0001		Cytoplasm
RPS3	ribosomal protein S3	Rps3	0.212	0.0225		Cytoplasm			RPS10	ribosomal protein S10	Rps10	-0.1	0.037		Cytoplasm
RPS6	ribosomal protein S6	Rps6	0.35	0.0065	Up	Cytoplasm			RPS11	ribosomal protein S11	Rps11	0.15	0.00017		Cytoplasm
RPS7	ribosomal protein S7	Rps7	0.15	0.0314		Cytoplasm			RPS13	ribosomal protein S13	Rps13	0.17	0.001		Cytoplasm
RPS11	ribosomal protein S11	Rps11	0.132	0.0466		Cytoplasm			RPS16	ribosomal protein S16	Rps16	0.15	0.007		Cytoplasm
RPS28	ribosomal protein S28	Rps28	0.142	0.012		Cytoplasm			RPS21	ribosomal protein S21	Rps21	0.09	0.041		Cytoplasm
RPS4Y1	ribosomal protein S4 Y-linked 1	Rps4x	0.169	0.0437		Cytoplasm			RPS23	ribosomal protein S23	Rps23	0.15	0.017		Cytoplasm
RPSA	ribosomal protein SA	Rpsa	0.069	0.0348		Cytoplasm			RPS28	ribosomal protein S28	Rps28	0.15	0.0001		Cytoplasm
									RPS4Y1	ribosomal protein S4 Y-linked 1	Rps4x	0.15	0.002		Cytoplasm
									WARS1	tryptophanyl-tRNA synthetase 1	Wars	0.1	0.01	Down	Cytoplasm
ERK/MAPK signaling_MOD vs Sham									ERK/MAPK signaling_MOD vs Sham
Symbol	Entrez Gene Name	Gene Symbol - human (HUGO / HGNC / Entrez Gene)/Gene Symbol - rat (Entrez Gene)/KEGG	Expr Log Ratio	Expr p-value	Expected	Location			Symbol	Entrez Gene Name	Gene Symbol - human (HUGO / HGNC / Entrez Gene)/Gene Symbol - rat (Entrez Gene)/KEGG	Expr Log Ratio	Expr p-value	Expected	Location
CRK	CRK proto-oncogene, adaptor protein	Crk	0.101	0.0255	Up	Cytoplasm			CRK	CRK proto-oncogene, adaptor protein	Crk	0.12	0.027	Up	Cytoplasm
HSPB2	heat shock protein family B (small) member 2	Hspb2	0.343	0.0438	Up	Cytoplasm			HSPB2	heat shock protein family B (small) member 2	Hspb2	0.46	0.0001	Up	Cytoplasm
HSPB3	heat shock protein family B (small) member 3	Hspb3	0.506	0.00589	Up	Cytoplasm			HSPB3	heat shock protein family B (small) member 3	Hspb3	0.63	0.0001	Up	Cytoplasm
HSPB7	heat shock protein family B (small) member 7	Hspb7	0.5	0.00903	Up	Cytoplasm			HSPB7	heat shock protein family B (small) member 7	Hspb7	0.65	0.00021	Up	Cytoplasm
ITGAV	integrin subunit alpha V	Itgav	0.274	0.0468		Plasma Membrane			ITGB1	integrin subunit beta 1	Itgb1	0.22	0.0001	Up	Plasma Membrane
PPP1CB	protein phosphatase 1 catalytic subunit beta	Ppp1cb	0.174	0.0272	Down	Cytoplasm			PPP1R3A	protein phosphatase 1 regulatory subunit 3A	Ppp1r3a	-0.2	0.001	Down	Cytoplasm
PPP2R1A	protein phosphatase 2 scaffold subunit Aalpha	Ppp2r1a	0.055	0.0248	Down	Cytoplasm			PPP2R1A	protein phosphatase 2 scaffold subunit Aalpha	Ppp2r1a	0.08	0.007	Down	Cytoplasm
PRKCD	protein kinase C delta	Prkcd	0.32	0.0214	Up	Cytoplasm			PRKAR1A	protein kinase cAMP-dependent type I regulatory subunit alpha	Prkar1a	-0.12	0.00085	Up	Cytoplasm
PXN	paxillin	Pxn	-0.074	0.0276	Up	Cytoplasm			PRKCD	protein kinase C delta	Prkcd	0.32	0.009	Up	Cytoplasm
STAT3	signal transducer and activator of transcription 3	Stat3	0.306	0.0117	Up	Nucleus			RAC1	Rac family small GTPase 1	Rac1	-0.12	0.029	Up	Plasma Membrane
TLN1	talin 1	Tln1	0.262	0.0358	Up	Plasma Membrane			RRAS	RAS related	Rras	0.24	0.034	Up	Cytoplasm
YWHAG	tyrosine 3-monooxygenasetryptophan 5-monooxygenase activation protein gamma	Ywhag	0.362	0.00255		Cytoplasm			STAT3	signal transducer and activator of transcription 3	Stat3	0.33	0.004	Up	Nucleus
YWHAQ	tyrosine 3-monooxygenasetryptophan 5-monooxygenase activation protein theta	Ywhaq	0.481	0.0262		Cytoplasm			TLN1	talin 1	Tln1	0.3	0.00035	Up	Plasma Membrane
									YWHAB	tyrosine 3-monooxygenasetryptophan 5-monooxygenase activation protein beta	Ywhab	0.24	0.034		Cytoplasm
									YWHAQ	tyrosine 3-monooxygenasetryptophan 5-monooxygenase activation protein theta	Ywhaq	0.55	0.002		Cytoplasm
ERK/MAPK signaling_SHF vs Sham
Symbol	Entrez Gene Name	Gene Symbol - human (HUGO / HGNC / Entrez Gene)/Gene Symbol - rat (Entrez Gene)/KEGG	Expr Log Ratio	Expr p-value	Expected	Location			ERK/MAPK signaling_SHF vs Sham
EIF4E	eukaryotic translation initiation factor 4E	Eif4e	0.113	0.0412	Up	Cytoplasm			Symbol	Entrez Gene Name	Gene Symbol - human (HUGO / HGNC / Entrez Gene)/Gene Symbol - rat (Entrez Gene)/KEGG	Expr Log Ratio	Expr p-value	Expected	Location
HSPB1	heat shock protein family B (small) member 1	Hspb1	0.539	0.00387	Up	Cytoplasm			CRK	CRK proto-oncogene, adaptor protein	Crk	0.11	0.001	Up	Cytoplasm
HSPB2	heat shock protein family B (small) member 2	Hspb2	0.605	0.000574	Up	Cytoplasm			EIF4E	eukaryotic translation initiation factor 4E	Eif4e	0.13	0.01	Up	Cytoplasm
HSPB3	heat shock protein family B (small) member 3	Hspb3	0.814	0.000183	Up	Cytoplasm			HSPB1	heat shock protein family B (small) member 1	Hspb1	0.59	0.0001	Up	Cytoplasm
HSPB7	heat shock protein family B (small) member 7	Hspb7	0.623	0.00221	Up	Cytoplasm			HSPB2	heat shock protein family B (small) member 2	Hspb2	0.57	0.001	Up	Cytoplasm
ITGA5	integrin subunit alpha 5	Itga5	0.492	0.00299	Up	Plasma Membrane			HSPB3	heat shock protein family B (small) member 3	Hspb3	0.78	0.0001	Up	Cytoplasm
ITGA6	integrin subunit alpha 6	Itga6	0.17	0.0471		Plasma Membrane			HSPB7	heat shock protein family B (small) member 7	Hspb7	0.85	0.0001	Up	Cytoplasm
ITGA9	integrin subunit alpha 9	Itga9	0.37	0.0407		Plasma Membrane			ITGA5	integrin subunit alpha 5	Itga5	0.49	0.0001	Up	Plasma Membrane
ITGAV	integrin subunit alpha V	Itgav	0.362	0.0367		Plasma Membrane			ITGA6	integrin subunit alpha 6	Itga6	0.14	0.002		Plasma Membrane
ITGB1	integrin subunit beta 1	Itgb1	0.214	0.0127	Up	Plasma Membrane			ITGA9	integrin subunit alpha 9	Itga9	0.47	0.007		Plasma Membrane
MAP2K2	mitogen-activated protein kinase kinase 2	Map2k2	-0.134	0.0265	Up	Cytoplasm			ITGAV	integrin subunit alpha V	Itgav	0.44	0.0001		Plasma Membrane
MAPK1	mitogen-activated protein kinase 1	Mapk1	0.208	0.0197	Up	Cytoplasm			ITGB1	integrin subunit beta 1	Itgb1	0.18	0.0001	Up	Plasma Membrane
MAPK3	mitogen-activated protein kinase 3	Mapk3	0.275	0.0233	Up	Cytoplasm			ITGB3	integrin subunit beta 3	Itgb3	0.52	0.008		Plasma Membrane
PLA2G4A	phospholipase A2 group IVA	Pla2g4a	0.783	0.00791	Up	Cytoplasm			MAP2K2	mitogen-activated protein kinase kinase 2	Map2k2	-0.16	0.007	Up	Cytoplasm
PPP1CB	protein phosphatase 1 catalytic subunit beta	Ppp1cb	0.334	0.00183	Down	Cytoplasm			PAK2	p21 (RAC1) activated kinase 2	Pak2	0.24	0.00046	Up	Cytoplasm
PPP1R3A	protein phosphatase 1 regulatory subunit 3A	Ppp1r3a	-0.536	0.000707	Down	Cytoplasm			PLA2G4A	phospholipase A2 group IVA	Pla2g4a	0.74	0.001	Up	Cytoplasm
PRKAR2A	protein kinase cAMP-dependent type II regulatory subunit alpha	Prkar2a	-0.239	0.0193	Up	Cytoplasm			PPP1R12A	protein phosphatase 1 regulatory subunit 12A	Ppp1r12a	0.46	0.002	Down	Cytoplasm
PRKCD	protein kinase C delta	Prkcd	0.665	0.000494	Up	Cytoplasm			PPP1R3A	protein phosphatase 1 regulatory subunit 3A	Ppp1r3a	-0.5	0.00088	Down	Cytoplasm
RAC2	Rac family small GTPase 2	Rac2	0.811	0.0025	Up	Cytoplasm			PPP1R3D	protein phosphatase 1 regulatory subunit 3D	Ppp1r3d	-0.29	0.031	Down	Cytoplasm
RALA	RAS like proto-oncogene A	Rala	0.19	0.0173	Up	Cytoplasm			PPP2R1A	protein phosphatase 2 scaffold subunit Aalpha	Ppp2r1a	0.08	0.0027	Down	Cytoplasm
STAT3	signal transducer and activator of transcription 3	Stat3	0.503	0.000538	Up	Nucleus			PPP2R5A	protein phosphatase 2 regulatory subunit B'alpha	Ppp2r5a	-0.24	0.0011	Down	Cytoplasm
YWHAG	tyrosine 3-monooxygenasetryptophan 5-monooxygenase activation protein gamma	Ywhag	0.441	0.000109		Cytoplasm			PRKAR1A	protein kinase cAMP-dependent type I regulatory subunit alpha	Prkar1a	-0.21	0.0001	Up	Cytoplasm
YWHAQ	tyrosine 3-monooxygenasetryptophan 5-monooxygenase activation protein theta	Ywhaq	0.372	0.00764		Cytoplasm			PRKAR2A	protein kinase cAMP-dependent type II regulatory subunit alpha	Prkar2a	-0.25	0.0001	Up	Cytoplasm
YWHAZ	tyrosine 3-monooxygenasetryptophan 5-monooxygenase activation protein zeta	Ywhaz	0.28	0.0266		Cytoplasm			PRKAR2B	protein kinase cAMP-dependent type II regulatory subunit beta	Prkar2b	0.71	0.0001	Up	Cytoplasm
									PRKCA	protein kinase C alpha	Prkca	0.38	0.01	Up	Cytoplasm
									PRKCD	protein kinase C delta	Prkcd	0.68	0.0001	Up	Cytoplasm
									PXN	paxillin	Pxn	-0.08	0.043	Up	Cytoplasm
									RALA	RAS like proto-oncogene A	Rala	0.2	0.0001	Up	Cytoplasm
									STAT3	signal transducer and activator of transcription 3	Stat3	0.51	0.0001	Up	Nucleus
									TLN1	talin 1	Tln1	0.54	0.0001	Up	Plasma Membrane
									TLN2	talin 2	Tln2	-0.07	0.011	Up	Nucleus
HIFα signaling_MOD vs Sham									HIFα signaling_MOD vs Sham
Symbol	Entrez Gene Name	Gene Symbol - human (HUGO / HGNC / Entrez Gene)/Gene Symbol - rat (Entrez Gene)/KEGG	Expr Log Ratio	Expr p-value	Expected	Location			Symbol	Entrez Gene Name	Gene Symbol - human (HUGO / HGNC / Entrez Gene)/Gene Symbol - rat (Entrez Gene)/KEGG	Expr Log Ratio	Expr p-value	Expected	Location
GPI	glucose-6-phosphate isomerase	Gpi	0.215	0.0421	Up	Extracellular Space			GPI	glucose-6-phosphate isomerase	Gpi	0.22	0.0001	Up	Extracellular Space
HK1	hexokinase 1	Hk1	0.653	0.00605	Up	Cytoplasm			HK1	hexokinase 1	Hk1	0.33	0.001	Up	Cytoplasm
HSP90AA1	heat shock protein 90 alpha family class A member 1	Hsp90aa1	0.579	0.00819	Up	Cytoplasm			HSP90AA1	heat shock protein 90 alpha family class A member 1	Hsp90aa1	0.64	0.0001	Up	Cytoplasm
HSPA9	heat shock protein family A (Hsp70) member 9	Hspa9	-0.068	0.0405	Down	Cytoplasm			HSPA5	heat shock protein family A (Hsp70) member 5	Hspa5	0.07	0.002	Down	Cytoplasm
MAP2K3	mitogen-activated protein kinase kinase 3	Map2k3	-0.092	0.00813	Up	Cytoplasm			HSPA9	heat shock protein family A (Hsp70) member 9	Hspa9	-0.12	0.0001	Down	Cytoplasm
PRKCD	protein kinase C delta	Prkcd	0.32	0.0214	Up	Cytoplasm			Ldha/RGD1562690	lactate dehydrogenase A	Ldha	0.13	0.004	Up	Cytoplasm
RACK1	receptor for activated C kinase 1	Rack1	0.142	0.0198	Down	Cytoplasm			LDHB	lactate dehydrogenase B	Ldhb	-0.12	0.004	Up	Cytoplasm
SLC2A4	solute carrier family 2 member 4	Slc2a4	-0.399	0.0127	Up	Plasma Membrane			MAP2K4	mitogen-activated protein kinase kinase 4	Map2k4	0.15	0.043	Up	Cytoplasm
STAT3	signal transducer and activator of transcription 3	Stat3	0.306	0.0117	Up	Nucleus			PKM	pyruvate kinase M12	Pkm	-0.12	0.008	Up	Cytoplasm
VIM	vimentin	Vim	0.673	0.0354	Up	Cytoplasm			PRKCD	protein kinase C delta	Prkcd	0.32	0.009	Up	Cytoplasm
									RACK1	receptor for activated C kinase 1	Rack1	0.14	0.00099	Down	Cytoplasm
									RRAS	RAS related	Rras	0.24	0.034	Up	Cytoplasm
HIFα signaling_SHF vs Sham									SLC2A4	solute carrier family 2 member 4	Slc2a4	-0.4	0.001	Up	Plasma Membrane
Symbol	Entrez Gene Name	Gene Symbol - human (HUGO / HGNC / Entrez Gene)/Gene Symbol - rat (Entrez Gene)/KEGG	Expr Log Ratio	Expr p-value	Expected	Location			STAT3	signal transducer and activator of transcription 3	Stat3	0.33	0.004	Up	Nucleus
CAMK2A	calciumcalmodulin dependent protein kinase II alpha	Camk2a	-0.577	0.0132	Up	Cytoplasm			TF	transferrin	Tf	0.18	0.00021	Up	Extracellular Space
EGLN1	egl-9 family hypoxia inducible factor 1	Egln1	-0.424	0.0197	Down	Cytoplasm
EIF4E	eukaryotic translation initiation factor 4E	Eif4e	0.113	0.0412	Up	Cytoplasm			HIFα signaling_SHF vs Sham
GPI	glucose-6-phosphate isomerase	Gpi	0.191	0.00916	Up	Extracellular Space			Symbol	Entrez Gene Name	Gene Symbol - human (HUGO / HGNC / Entrez Gene)/Gene Symbol - rat (Entrez Gene)/KEGG	Expr Log Ratio	Expr p-value	Expected	Location
HK1	hexokinase 1	Hk1	0.558	0.000826	Up	Cytoplasm			CHP1	calcineurin like EF-hand protein 1	Chp1	-0.17	0.006	Up	Cytoplasm
HSP90AA1	heat shock protein 90 alpha family class A member 1	Hsp90aa1	1.017	5.15e-05	Up	Cytoplasm			CUL2	cullin 2	Cul2	0.08	0.041	Down	Nucleus
HSPA2	heat shock protein family A (Hsp70) member 2	Hspa2	0.638	0.0135	Down	Cytoplasm			EGLN1	egl-9 family hypoxia inducible factor 1	Egln1	-0.4	0.001	Down	Cytoplasm
HSPA4	heat shock protein family A (Hsp70) member 4	Hspa4	0.365	0.0018	Down	Cytoplasm			EIF4E	eukaryotic translation initiation factor 4E	Eif4e	0.13	0.01	Up	Cytoplasm
HSPA5	heat shock protein family A (Hsp70) member 5	Hspa5	0.135	0.0073	Down	Cytoplasm			HK1	hexokinase 1	Hk1	0.63	0.00085	Up	Cytoplasm
Ldha/RGD1562690	lactate dehydrogenase A	Ldha	0.084	0.0491	Up	Cytoplasm			HK2	hexokinase 2	Hk2	0.17	0.0001	Up	Cytoplasm
LDHB	lactate dehydrogenase B	Ldhb	-0.24	0.00649	Up	Cytoplasm			HSPA9	heat shock protein family A (Hsp70) member 9	Hspa9	-0.23	0.011	Down	Cytoplasm
MAP2K2	mitogen-activated protein kinase kinase 2	Map2k2	-0.134	0.0265	Up	Cytoplasm			LDHA	lactate dehydrogenase A	Ldha	0.07	0.008	Up	Cytoplasm
MAPK1	mitogen-activated protein kinase 1	Mapk1	0.208	0.0197	Up	Cytoplasm			LDHB	lactate dehydrogenase B	Ldhb	-0.24	0.0001	Up	Cytoplasm
MAPK3	mitogen-activated protein kinase 3	Mapk3	0.275	0.0233	Up	Cytoplasm			MAP2K2	mitogen-activated protein kinase kinase 2	Map2k2	-0.16	0.007	Up	Cytoplasm
PKM	pyruvate kinase M12	Pkm	-0.255	0.0118	Up	Cytoplasm			MAP2K6	mitogen-activated protein kinase kinase 6	Map2k6	-0.16	0.037	Up	Cytoplasm
PPP3CA	protein phosphatase 3 catalytic subunit alpha	Ppp3ca	-0.219	0.0453	Up	Cytoplasm			PKM	pyruvate kinase M12	Pkm	-0.18	0.025	Up	Cytoplasm
PRKCD	protein kinase C delta	Prkcd	0.665	0.000494	Up	Cytoplasm			PPP3CA	protein phosphatase 3 catalytic subunit alpha	Ppp3ca	-0.2	0.01	Up	Cytoplasm
RAC2	Rac family small GTPase 2	Rac2	0.811	0.0025		Cytoplasm			PRKCA	protein kinase C alpha	Prkca	0.38	0.01	Up	Cytoplasm
RALA	RAS like proto-oncogene A	Rala	0.19	0.0173	Up	Cytoplasm			PRKCD	protein kinase C delta	Prkcd	0.68	0.0001	Up	Cytoplasm
RAN	RAN, member RAS oncogene family	Ran	0.255	0.0051		Nucleus			RACK1	receptor for activated C kinase 1	Rack1	0.07	0.011	Down	Cytoplasm
RPS6	ribosomal protein S6	Rps6	0.35	0.0065	Up	Cytoplasm			RALA	RAS like proto-oncogene A	Rala	0.2	0.0001	Up	Cytoplasm
SLC2A4	solute carrier family 2 member 4	Slc2a4	-0.422	0.0013	Up	Plasma Membrane			RAN	RAN, member RAS oncogene family	Ran	0.3	0.0001		Nucleus
STAT3	signal transducer and activator of transcription 3	Stat3	0.503	0.000538	Up	Nucleus			RPS6	ribosomal protein S6	Rps6	0.37	0.0001	Up	Cytoplasm
TGFB2	transforming growth factor beta 2	Tgfb2	1.112	0.00248	Up	Extracellular Space			SLC2A4	solute carrier family 2 member 4	Slc2a4	-0.41	0.0001	Up	Plasma Membrane
VIM	vimentin	Vim	0.65	0.031	Up	Cytoplasm			STAT3	signal transducer and activator of transcription 3	Stat3	0.51	0.0001	Up	Nucleus
									STUB1	STIP1 homology and U-box containing protein 1	Stub1	-0.09	0.025	Down	Cytoplasm
									TGFB2	transforming growth factor beta 2	Tgfb2	1.16	0.0001	Up	Extracellular Space
mTOR signaling_SHF vs Sham									mTOR signaling_SHF vs Sham
Symbol	Entrez Gene Name	Gene Symbol - human (HUGO / HGNC / Entrez Gene)/Gene Symbol - rat (Entrez Gene)/KEGG	Expr Log Ratio	Expr p-value	Expected	Location			Symbol	Entrez Gene Name	Gene Symbol - human (HUGO / HGNC / Entrez Gene)/Gene Symbol - rat (Entrez Gene)/KEGG	Expr Log Ratio	Expr p-value	Expected	Location
EIF3A	eukaryotic translation initiation factor 3 subunit A	Eif3a	0.099	0.0431		Cytoplasm			EIF3C	eukaryotic translation initiation factor 3 subunit C	Eif3c	0.17	0.0001		Cytoplasm
EIF3C	eukaryotic translation initiation factor 3 subunit C	Eif3c	0.19	0.0209		Cytoplasm			EIF3F	eukaryotic translation initiation factor 3 subunit F	Eif3f	0.19	0.0005		Cytoplasm
EIF3F	eukaryotic translation initiation factor 3 subunit F	Eif3f	0.136	0.00459		Cytoplasm			EIF3H	eukaryotic translation initiation factor 3 subunit H	Eif3h	0.21	0.017		Cytoplasm
EIF3H	eukaryotic translation initiation factor 3 subunit H	Eif3h	0.212	0.025		Cytoplasm			EIF3L	eukaryotic translation initiation factor 3 subunit L	Eif3l	0.09	0.04		Cytoplasm
EIF3J	eukaryotic translation initiation factor 3 subunit J	Eif3j	0.193	0.0162		Cytoplasm			EIF4B	eukaryotic translation initiation factor 4B	Eif4b	0.19	0.0001	Up	Cytoplasm
EIF4B	eukaryotic translation initiation factor 4B	Eif4b	0.2	0.00155	Up	Cytoplasm			EIF4E	eukaryotic translation initiation factor 4E	Eif4e	0.13	0.01	Up	Cytoplasm
EIF4E	eukaryotic translation initiation factor 4E	Eif4e	0.113	0.0412	Up	Cytoplasm			EIF4G1	eukaryotic translation initiation factor 4 gamma 1	Eif4g1	0.12	0.0001		Cytoplasm
EIF4G1	eukaryotic translation initiation factor 4 gamma 1	Eif4g1	0.122	0.00631		Cytoplasm			EIF4G2	eukaryotic translation initiation factor 4 gamma 2	Eif4g2	0.17	0.0001		Cytoplasm
EIF4G2	eukaryotic translation initiation factor 4 gamma 2	Eif4g2	0.179	0.00781		Cytoplasm			FNBP1	formin binding protein 1	Fnbp1	0.16	0.019	Up	Nucleus
MAPK1	mitogen-activated protein kinase 1	Mapk1	0.208	0.0197	Up	Cytoplasm			MLST8	MTOR associated protein, LST8 homolog	Mlst8	-0.15	0.043	Up	Cytoplasm
MAPK3	mitogen-activated protein kinase 3	Mapk3	0.275	0.0233	Up	Cytoplasm			PPP2R1A	protein phosphatase 2 scaffold subunit Aalpha	Ppp2r1a	0.08	0.0027	Down	Cytoplasm
PRKAA1	protein kinase AMP-activated catalytic subunit alpha 1	Prkaa1	0.129	0.042	Down	Cytoplasm			PPP2R5A	protein phosphatase 2 regulatory subunit B'alpha	Ppp2r5a	-0.24	0.0011	Down	Cytoplasm
PRKAA2	protein kinase AMP-activated catalytic subunit alpha 2	Prkaa2	-0.268	0.0155	Down	Cytoplasm			PRKAA2	protein kinase AMP-activated catalytic subunit alpha 2	Prkaa2	-0.26	0.0001	Down	Cytoplasm
PRKCD	protein kinase C delta	Prkcd	0.665	0.000494	Up	Cytoplasm			PRKCA	protein kinase C alpha	Prkca	0.38	0.01	Up	Cytoplasm
RAC2	Rac family small GTPase 2	Rac2	0.811	0.0025		Cytoplasm			PRKCD	protein kinase C delta	Prkcd	0.68	0.0001	Up	Cytoplasm
RALA	RAS like proto-oncogene A	Rala	0.19	0.0173	Up	Cytoplasm			RALA	RAS like proto-oncogene A	Rala	0.2	0.0001	Up	Cytoplasm
RHOA	ras homolog family member A	Rhoa	0.153	0.0115	Up	Cytoplasm			RHEB	Ras homolog, mTORC1 binding	Rheb	0.14	0.013	Up	Cytoplasm
RPS3	ribosomal protein S3	Rps3	0.212	0.0225		Cytoplasm			RHOT1	ras homolog family member T1	Rhot1	0.11	0.041	Up	Cytoplasm
RPS6	ribosomal protein S6	Rps6	0.35	0.0065	Up	Cytoplasm			RPS3	ribosomal protein S3	Rps3	0.23	0.0001		Cytoplasm
RPS7	ribosomal protein S7	Rps7	0.15	0.0314		Cytoplasm			RPS6	ribosomal protein S6	Rps6	0.37	0.0001	Up	Cytoplasm
RPS11	ribosomal protein S11	Rps11	0.132	0.0466		Cytoplasm			RPS7	ribosomal protein S7	Rps7	0.17	0.00022		Cytoplasm
RPS28	ribosomal protein S28	Rps28	0.142	0.012		Cytoplasm			RPS9	ribosomal protein S9	Rps9	0.14	0.0001		Cytoplasm
RPS4Y1	ribosomal protein S4 Y-linked 1	Rps4x	0.169	0.0437		Cytoplasm			RPS10	ribosomal protein S10	Rps10	-0.1	0.037		Cytoplasm
RPSA	ribosomal protein SA	Rpsa	0.069	0.0348		Cytoplasm			RPS11	ribosomal protein S11	Rps11	0.15	0.00017		Cytoplasm
									RPS13	ribosomal protein S13	Rps13	0.17	0.001		Cytoplasm
									RPS16	ribosomal protein S16	Rps16	0.15	0.007		Cytoplasm
									RPS21	ribosomal protein S21	Rps21	0.09	0.041		Cytoplasm
									RPS23	ribosomal protein S23	Rps23	0.15	0.017		Cytoplasm
									RPS28	ribosomal protein S28	Rps28	0.15	0.0001		Cytoplasm
									RPS4Y1	ribosomal protein S4 Y-linked 1	Rps4x	0.15	0.002		Cytoplasm
Calcium signaling_SHF vs Sham									Calcium signaling_SHF vs Sham
Symbol	Entrez Gene Name	Gene Symbol - human (HUGO / HGNC / Entrez Gene)/Gene Symbol - rat (Entrez Gene)/KEGG	Expr Log Ratio	Expr p-value	Expected	Location			Symbol	Entrez Gene Name	Gene Symbol - human (HUGO / HGNC / Entrez Gene)/Gene Symbol - rat (Entrez Gene)/KEGG	Expr Log Ratio	Expr p-value	Expected	Location
ACTC1	actin alpha cardiac muscle 1	Actc1	-0.101	0.0478		Cytoplasm			ASPH	aspartate beta-hydroxylase	Asph	-0.31	0.0001		Cytoplasm
ATP2A2	ATPase sarcoplasmicendoplasmic reticulum Ca2+ transporting 2	Atp2a2	-0.435	2.72e-05	Up	Cytoplasm			ATP2A2	ATPase sarcoplasmicendoplasmic reticulum Ca2+ transporting 2	Atp2a2	-0.47	0.0001	Up	Cytoplasm
ATP2B1	ATPase plasma membrane Ca2+ transporting 1	Atp2b1	-0.153	0.037	Up	Plasma Membrane			CACNA2D2	calcium voltage-gated channel auxiliary subunit alpha2delta 2	Cacna2d2	0.48	0.0001	Up	Plasma Membrane
CACNA2D2	calcium voltage-gated channel auxiliary subunit alpha2delta 2	Cacna2d2	0.437	0.00334	Up	Plasma Membrane			Calm1 (includes others)	calmodulin 1	Calm3	-0.18	0.017	Up	Nucleus
CALR	calreticulin	Calr	0.388	0.000424		Cytoplasm			CALR	calreticulin	Calr	0.42	0.0001		Cytoplasm
CAMK2A	calciumcalmodulin dependent protein kinase II alpha	Camk2a	-0.577	0.0132	Up	Cytoplasm			CASQ2	calsequestrin 2	Casq2	-0.34	0.0001	Down	Cytoplasm
CASQ2	calsequestrin 2	Casq2	-0.353	0.0197	Down	Cytoplasm			CHP1	calcineurin like EF-hand protein 1	Chp1	-0.17	0.006	Down	Cytoplasm
ITPR2	inositol 1,4,5-trisphosphate receptor type 2	Itpr2	-1.397	0.00573	Up	Cytoplasm			HDAC2	histone deacetylase 2	Hdac2	-0.1	0.02		Nucleus
ITPR3	inositol 1,4,5-trisphosphate receptor type 3	Itpr3	0.185	0.0419	Up	Cytoplasm			ITPR3	inositol 1,4,5-trisphosphate receptor type 3	Itpr3	0.19	0.004	Up	Cytoplasm
MAPK1	mitogen-activated protein kinase 1	Mapk1	0.208	0.0197	Up	Cytoplasm			LETM1	leucine zipper and EF-hand containing transmembrane protein 1	Letm1	-0.12	0.00034		Cytoplasm
MAPK3	mitogen-activated protein kinase 3	Mapk3	0.275	0.0233	Up	Cytoplasm			MCU	mitochondrial calcium uniporter	Mcu	-0.58	0.0001		Cytoplasm
MCU	mitochondrial calcium uniporter	Mcu	-0.544	0.000406		Cytoplasm			MICU1	mitochondrial calcium uptake 1	Micu1	-0.28	0.003		Cytoplasm
MICU1	mitochondrial calcium uptake 1	Micu1	-0.279	0.0014		Cytoplasm			MYH9	myosin heavy chain 9	Myh9	0.48	0.0001		Cytoplasm
MYH7	myosin heavy chain 7	Myh7	1.022	0.00482		Cytoplasm			MYH11	myosin heavy chain 11	Myh11	-0.32	0.0001		Cytoplasm
MYH10	myosin heavy chain 10	Myh10	0.445	0.0041		Cytoplasm			MYH14	myosin heavy chain 14	Myh14	0.12	0.0001		Extracellular Space
MYO18A	myosin XVIIIA	Myo18a	0.426	0.00366		Cytoplasm			MYL3	myosin light chain 3	Myl3	-0.1	0.00076		Cytoplasm
MYO18B	myosin XVIIIB	Myo18b	0.336	0.00466		Cytoplasm			MYL4	myosin light chain 4	Myl4	-6.22	0.003		Cytoplasm
PPP3CA	protein phosphatase 3 catalytic subunit alpha	Ppp3ca	-0.219	0.0453	Up	Cytoplasm			MYL6	myosin light chain 6	Myl6	0.15	0.007		Cytoplasm
PRKAR2A	protein kinase cAMP-dependent type II regulatory subunit alpha	Prkar2a	-0.239	0.0193	Up	Cytoplasm			MYL7	myosin light chain 7	Myl7	-1.03	0.0001		Cytoplasm
RYR1	ryanodine receptor 1	Ryr1	-0.266	0.0176	Up	Cytoplasm			PPP3CA	protein phosphatase 3 catalytic subunit alpha	Ppp3ca	-0.2	0.01	Up	Cytoplasm
TNNC1	troponin C1, slow skeletal and cardiac type	Tnnc1	-0.186	0.0171	Up	Cytoplasm			PRKAR1A	protein kinase cAMP-dependent type I regulatory subunit alpha	Prkar1a	-0.21	0.0001	Up	Cytoplasm
TNNI3	troponin I3, cardiac type	Tnni3	-0.165	0.0134		Cytoplasm			PRKAR2A	protein kinase cAMP-dependent type II regulatory subunit alpha	Prkar2a	-0.25	0.0001	Up	Cytoplasm
TNNT2	troponin T2, cardiac type	Tnnt2	-0.151	0.00419		Cytoplasm			PRKAR2B	protein kinase cAMP-dependent type II regulatory subunit beta	Prkar2b	0.71	0.0001	Up	Cytoplasm
Tpm1	tropomyosin 1, alpha	Tpm1	-0.149	0.0303		Plasma Membrane			SLC8A1	solute carrier family 8 member A1	Slc8a1	0.16	0.0001	Up	Plasma Membrane
Tpm3	tropomyosin 3	Tpm3	0.499	0.0244		Cytoplasm			TNNC1	troponin C1, slow skeletal and cardiac type	Tnnc1	-0.24	0.012	Up	Cytoplasm
									TNNI3	troponin I3, cardiac type	Tnni3	-0.18	0.00014		Cytoplasm
									TNNT2	troponin T2, cardiac type	Tnnt2	-0.22	0.0001		Cytoplasm
									Tpm2	tropomyosin 2, beta	Tpm2	0.36	0.00024		Cytoplasm

## Sheet: Kinases and Phosphatases
Proteomic dataset_Serine/Threonine protein kinases and phosphatases that changed in MOD and/or in SHF relative to Sham
Qlucore Analysis					Qlucore Analysis
Alternate IDs	Protein Name	p-value	Expression Log2 ratio_MOD vs Sham		Alternate IDs	Protein Name	p-value	Expression Log2 ratio_SHF vs Sham
Bckdk	Protein-serine/threonine kinase	0.0119676	-0.248		Bckdk	Protein-serine/threonine kinase	0.0120704	-0.442334
Mast4	Not identified in MOD proteomic run				Mast4	Microtubule-associated serine/threonine kinase family member 4	0.0451023	0.213
Pdk1	Protein-serine/threonine kinase	0.135791	-0.0596663		Pdk1	Protein-serine/threonine kinase	0.0384303	-0.525333
Pdk2	Protein-serine/threonine kinase	0.400162	-0.0493329		Pdk2	Protein-serine/threonine kinase	0.0141724	-0.548
Pdk4	Protein-serine/threonine kinase	0.0475919	-0.436667		Pdk4	Protein-serine/threonine kinase	0.00336325	-1.00117
Pdpr	Pyruvate dehydrogenase phosphatase regulatory subunit	0.0166937	0.217		Pdpr	Pyruvate dehydrogenase phosphatase regulatory subunit	0.33649	-0.0948334
Pkn2	Not identified in MOD proteomic run				Pkn2	Serine/threonine-protein kinase N2	0.0162941	0.117333
Ppp1cb	Serine/threonine-protein phosphatase PP1-beta catalytic subunit	0.0272264	0.1735		Ppp1cb	Serine/threonine-protein phosphatase PP1-beta catalytic subunit	0.00182589	0.334334
Ppp2r2d	Serine/threonine-protein phosphatase 2A 55 kDa regulatory subunit B	0.101362	0.235333		Ppp2r2d	Serine/threonine-protein phosphatase 2A 55 kDa regulatory subunit B delta isoform	0.00910228	-0.111334
Ppp3ca	Serine/threonine-protein phosphatase 2B catalytic subunit alpha isoform	0.647261	-0.0316671		Ppp3ca	Serine/threonine-protein phosphatase 2B catalytic subunit alpha isoform	0.0453092	-0.218666
Ppp5c	Serine/threonine-protein phosphatase 5	0.188133	-0.0525001		Ppp5c	Serine/threonine-protein phosphatase 5	0.00639267	-0.212
Wnk1	Serine/threonine-protein kinase WNK1	5.44568e-05	0.538667		Wnk1	Serine/threonine-protein kinase WNK1	0.00798012	0.381333
