# Supplementary material for: Multi-Omics Approach Profiling Metabolic Remodeling in Early Systolic Dysfunction and in Overt Systolic Heart Failure
Source: Int J Mol Sci. 2021 Dec 26;23(1):235. doi: 10.3390/ijms23010235 (PMC8745344; doi:10.3390/ijms23010235)
Supplement: Supplementary file 1 [file ijms-23-00235-s001.zip › ijms-23-00235-s001/Excel file S2_Metabolomic dataset.xlsx]

## Sheet: Metabolites_MOD and SHF vs Sham
Metabolites_Changed MOD vs Sham
Compound Name	main class	sub_class	super class	p-value	Difference_ Log2 ratio_MOD rel. Sham
Hydroxynervonic acid	Fatty acids	Hydroxy FA	Fatty Acyls	0.0341811	-2.53745
LPI(22:6)	Glycerophosphoinositols	LPI	Glycerophospholipids	0.00642179	-1.35288
Heterodendrin	Glycosyl compounds	Cyanogenic glycosides	Carbohydrates	0.0022458	-1.27749
Lewis a trisaccharide	Fatty acyl glycosides	FA glycosides	Fatty Acyls	0.0240194	-1.22051
2-Deoxy-2,3-dehydro-N-acetylneuraminic acid	Amino acids and peptides	Amino acids	Organic acids	0.0410877	-1.1708
S-Carboxymethyl-cysteine	Amino acids and peptides	Amino acids	Organic acids	0.0106613	-1.01068
Naphthalene-1-sulfonic acid	Naphthalenes	Naphthalene sulfonic acids	Benzenoids	0.0320938	-0.955898
Lactobionic acid	Monosaccharides	Sugar acids	Carbohydrates	0.0077406	-0.890146
2-Hydroxystearic acid	Fatty acids	Hydroxy FA	Fatty Acyls	0.0324131	-0.83031
LPS(24:1)	Glycerophosphoserines	LPS	Glycerophospholipids	0.0265658	-0.728355
PC(19:2)	Glycerophosphocholines	PC	Glycerophospholipids	0.0133715	-0.632956
N-Docosanoyl taurine	Fatty amides	N-acyl amines	Fatty Acyls	0.0257377	-0.622284
Pantetheine 4'-phosphate	Amino acids and peptides	Amino acids	Organic acids	0.0463785	-0.599465
Gly-Phe	Amino acids and peptides	Dipeptides	Organic acids	0.0413798	-0.575471
Cytidine monophosphate N-acetylneuraminic acid	Pyrimidines	Pyrimidine nucleotide sugars	Nucleic acids	0.00101747	-0.540024
3,4-Dihydroxybenzylamine	Benzenediols	Catechols	Benzenoids	0.010686	-0.53083
2',3' cyclic AMP	Purines	Purine ribonucleoside monophosphates	Nucleic acids	0.00540229	-0.515438
3,4-Dihydroxyphenylglycol	Benzenediols	Catechols	Benzenoids	0.0247281	-0.445579
Creatine	Amino acids and peptides	Amino acids	Organic acids	0.013063	-0.37362
CAR(19:1(OH))	Fatty esters	Acyl carnitines	Fatty Acyls	0.0272447	-0.307689
Pentamidine	Phenols	Phenol ethers	Benzenoids	0.00700247	-0.292369
Lorazepam	Heterocyclic compounds	Benzodiazepines	Organoheterocyclic compounds	0.0192357	-0.286284
CDP-ribitol	Pyrimidines	Pyrimidine ribonucleoside diphosphates	Nucleic acids	0.0205159	-0.259879
Creatinine	Azolines	Imidazolines	Organoheterocyclic compounds	0.003857	-0.220217
Hygroline	N-alkylpyrrolidines	N-alkylpyrrolidines	Organoheterocyclic compounds	0.0136824	-0.212813
Asp-Pro	Amino acids and peptides	Dipeptides	Organic acids	0.00435252	-0.167017
Ala-Pro	Amino acids and peptides	Dipeptides	Organic acids	0.0167043	-0.151046
3-Sulfino-alanine	Amino acids and peptides	Amino acids	Organic acids	0.0303823	0.158065
TG(44:2)	Triradylglycerols	TAG	Glycerolipids	0.0232419	0.217807
Deoxycytidine	Pyrimidines	Pyrimidine deoxyribonucleosides	Nucleic acids	0.00789875	0.26138
3-Dehydroquinate	Cyclic alcohols	Cyclitols	Organic oxygen compounds	0.00903587	0.610541
Decadienoyl-CoA	Fatty esters	Acyl CoAs	Fatty Acyls	0.0296949	0.705302
Bilirubin	Tetrapyrroles	Tetrapyrroles	Organoheterocyclic compounds	0.00687868	0.74336
Tetrahydropentoxyline	Harmala alkaloids	Harmala alkaloids	Alkaloids	0.00833067	0.88
Deoxyribose	Monosaccharides	Monosaccharides	Carbohydrates	0.00945002	0.931125
Cys-Glu-Tyr	Amino acids and peptides	Tripeptides	Organic acids	0.00529722	1.12393
cis-2-Methylaconitate	Carboxylic acids	Tricarboxylic acids	Organic acids	0.0234937	1.36779
Pelargonidin 3-O-beta-D-glucoside	Flavonoids	Flavonoid glycosides	Polyketides	0.00684101	1.52175
(1R,2R)-3-Oxo-2-pentyl-cyclopentanehexanoic acid	Octadecanoids	12-oxophytodienoic acids	Fatty Acyls	0.00552162	1.89229
DG(22:3)	Diradylglycerols	DAG	Glycerolipids	0.040559	-0.74325
1-Hydroxypyrene	Pyrenes	Pyrenes	Benzenoids	0.0185807	-0.638629
N-Linoleoyl taurine	Fatty amides	N-acyl amines	Fatty Acyls	0.00347887	-0.677816
N-Stearoyl taurine	Fatty amides	N-acyl amines	Fatty Acyls	0.0178147	-0.520653
Taurine	Sulfonic acids	Sulfonic acids	Organic acids	0.00235572	-0.383893
Tauropine	Amino acids and peptides	Amino acids	Organic acids	0.0280978	-1.30366
Metabolites_Changed SHF vs Sham
Compound Name	main class	sub_class	super class	p-value	Difference_ Log2 ratio_SHF rel. Sham
3-Methyl-2-oxovaleric acid	Keto acids	Short-chain keto acids	Organic acids	2.80431e-06	0.652299
3-Guanidinopropanoic acid	Guanidines	Guanidines	Organic nitrogen compounds	3.9829e-05	-0.998733
Ala-Gly-Lys	Amino acids and peptides	Tripeptides	Organic acids	4.19245e-05	-1.92462
2-Methylacetophenone	Fatty esters	Wax diesters	Fatty Acyls	5.02794e-05	3.24996
S-Acetylphosphopantetheine	Amino acids and peptides	Amino acids	Organic acids	7.64867e-05	-3.81043
Mycosporine	Organooxygen compounds	Carbonyl compounds	Organic oxygen compounds	8.28969e-05	-2.51692
Lys-Ser-Thr	Amino acids and peptides	Tripeptides	Organic acids	9.77607e-05	-1.39438
Hydroxymethylphosphonic acid	Organic phosphonic acids	Organic phosphonic acids	Organic acids	0.000110827	-1.08701
FAD	Flavins	Flavin nucleotides	Nucleic acids	0.00013761	-0.678432
Diisobutyl phthalate	Benzoic acids	Benzoic acid esters	Benzenoids	0.000453732	-0.711221
DGDG(53:6)	Glycosyldiradylglycerols	DGDG	Glycerolipids	0.000479596	-1.87671
Lewis a trisaccharide	Fatty acyl glycosides	FA glycosides	Fatty Acyls	0.000664759	-2.56451
Acetoacetic acid	Fatty acids	Oxo FA	Fatty Acyls	0.000672569	0.742638
2,4-Dihydroxy-2-heptenedioic acid	Fatty acids	Dicarboxylic acids	Fatty Acyls	0.000704882	0.957469
Cytidine monophosphate N-acetylneuraminic acid	Pyrimidines	Pyrimidine nucleotide sugars	Nucleic acids	0.000915298	0.348123
Ethyl carbamate	Amino acids and peptides	Carbamate esters	Organic acids	0.00107639	0.640863
LPI(18:2)	Glycerophosphoinositols	LPI	Glycerophospholipids	0.00125502	-2.98242
Asp-Cys-Pro	Amino acids and peptides	Tripeptides	Organic acids	0.00129724	-1.76241
Pantetheine 4'-phosphate	Amino acids and peptides	Amino acids	Organic acids	0.00131906	-1.16454
Aspartic acid	Amino acids and peptides	Amino acids	Organic acids	0.00142598	0.644629
LPS(26:2)	Glycerophosphoserines	LPS	Glycerophospholipids	0.00145601	-1.42005
Deoxyuridine	Pyrimidines	Pyrimidine deoxyribonucleosides	Nucleic acids	0.00149069	0.793091
Sterculic acid	Fatty acids	Carbocyclic FA	Fatty Acyls	0.00161923	-1.51514
Ala-His	Amino acids and peptides	Dipeptides	Organic acids	0.00171903	-2.36856
LPI(22:6)	Glycerophosphoinositols	LPI	Glycerophospholipids	0.00174803	-1.12588
Dyphylline	Purines	Xanthines	Nucleic acids	0.00184583	-0.640715
Harpagoside	Isoprenoids	C10 isoprenoids	Prenol Lipids	0.00207093	-1.39125
Dihydroxyacetone Phosphate Acyl Ester	Ketones	O-acylglycerone-phosphates	Organic oxygen compounds	0.00209144	-1.25313
Asp-Pro-Ser	Amino acids and peptides	Tripeptides	Organic acids	0.00215149	0.880308
Glutamine	Amino acids and peptides	Amino acids	Organic acids	0.00216212	-0.919966
alpha-Linolenic acid	Fatty acids	Unsaturated FA	Fatty Acyls	0.00229364	-1.63879
Tetrahydropentoxyline	Harmala alkaloids	Harmala alkaloids	Alkaloids	0.0022978	1.80042
Asp-Gly-Ser	Amino acids and peptides	Tripeptides	Organic acids	0.00256365	0.287183
Azacitidine	Glycosyl compounds	Glycosylamines	Carbohydrates	0.00283441	-0.992803
LPI(22:5)	Glycerophosphoinositols	LPI	Glycerophospholipids	0.00303358	-2.26121
Creatinine	Azolines	Imidazolines	Organoheterocyclic compounds	0.00309143	-0.321122
DG(P-33:3)	Diradylglycerols	O-DAG	Glycerolipids	0.00321676	-1.62341
LPI(18:3)	Glycerophosphoinositols	LPI	Glycerophospholipids	0.00331067	-1.01039
2',3' cyclic AMP	Purines	Purine ribonucleoside monophosphates	Nucleic acids	0.00336984	-0.866806
Decadienoyl-CoA	Fatty esters	Acyl CoAs	Fatty Acyls	0.00340358	1.01258
12-Hydroxyjasmonic acid	Octadecanoids	Jasmonic acids	Fatty Acyls	0.00359134	0.572315
cis-2-Methylaconitate	Carboxylic acids	Tricarboxylic acids	Organic acids	0.00375195	2.26923
Cer(d34:3(OH))	Ceramides	Cer	Sphingolipids	0.00392948	-2.0896
Hydroprene	Isoprenoids	C15 isoprenoids	Prenol Lipids	0.00395613	-1.72455
2-Methylcitric acid	Carboxylic acids	Tricarboxylic acids	Organic acids	0.00411347	0.932028
Diethyl phthalate	Benzoic acids	Benzoic acid esters	Benzenoids	0.00426971	0.303374
Cys-Glu-Tyr	Amino acids and peptides	Tripeptides	Organic acids	0.00439111	0.531121
TG(38:4)	Triradylglycerols	TAG	Glycerolipids	0.00473751	-1.70139
L-Dehydroascorbic acid	Lactones	Gamma butyrolactones	Organoheterocyclic compounds	0.00477889	0.809614
Carboxyphosphamide	Organonitrogen compounds	Nitrogen mustard compounds	Organic nitrogen compounds	0.00531116	0.60481
Naphthalene-1-sulfonic acid	Naphthalenes	Naphthalene sulfonic acids	Benzenoids	0.00532519	-1.38344
3-Sulfino-alanine	Amino acids and peptides	Amino acids	Organic acids	0.00546928	0.663222
Ethyl 2-pyrrolecarboxylate	Pyrrole carboxylic acids	Pyrrole carboxylic acids	Organoheterocyclic compounds	0.00550999	-0.778778
Arg-Ile-Ile	Amino acids and peptides	Tripeptides	Organic acids	0.00564542	-1.87603
Uracil	Pyrimidines	Pyrimidines	Nucleic acids	0.00589127	0.375576
PC(18:1)	Glycerophosphocholines	PC	Glycerophospholipids	0.00590273	-1.9675
LPS(14:2)	Glycerophosphoserines	LPS	Glycerophospholipids	0.00590562	-1.8904
CAR(11:2(OH))	Fatty esters	Short-chain acyl carnitines	Fatty Acyls	0.00620318	1.25793
PI-Cer(d55:2)	Phosphosphingolipids	PI-Cer	Sphingolipids	0.00650007	0.69454
PC(15:1)	Glycerophosphocholines	PC	Glycerophospholipids	0.00665312	-3.09082
Cystathionine ketimine	Amino acids and peptides	Amino acids	Organic acids	0.00677682	0.345348
Allantoin	Ureas	Ureides	Organoheterocyclic compounds	0.00703268	0.863906
CAR(3:0(OH))	Fatty esters	Short-chain acyl carnitines	Fatty Acyls	0.00709988	-0.770268
Pseudouridine	Pyrimidines	Pyrimidine ribonucleosides	Nucleic acids	0.00715418	0.394449
9R,10S-EpOME	Octadecanoids	EpOMEs	Fatty Acyls	0.00815559	-1.62469
Acetylenedicarboxylate	Organic dicarboxylic acids	Organic dicarboxylic acids	Organic acids	0.0082181	0.782171
Asn-His-Trp	Amino acids and peptides	Tripeptides	Organic acids	0.00836072	-0.978673
Oxidized glutathione	Amino acids and peptides	Peptides	Organic acids	0.00846492	0.336395
Thymidine	Pyrimidines	Pyrimidine deoxyribonucleosides	Nucleic acids	0.00864808	0.58037
PS(26:2)	Glycerophosphoserines	PS	Glycerophospholipids	0.00867706	-0.744832
N-Acetyl-D-glucosamine 1-phosphate	Monosaccharides	Acylaminosugars	Carbohydrates	0.00873428	2.11784
PE(22:5)	Glycerophosphoethanolamines	PE	Glycerophospholipids	0.00897855	-2.04695
Hydroxynonacosatetraenoic acid	Fatty acids	Hydroxy FA	Fatty Acyls	0.00914688	-1.25125
Pyridoxal 5'-phosphate	Pyridine carboxaldehydes	Pyridoxals	Organoheterocyclic compounds	0.00940921	-0.658881
gamma-Muurolene	Isoprenoids	C15 isoprenoids	Prenol Lipids	0.0102762	-1.64728
Ser-Val	Amino acids and peptides	Dipeptides	Organic acids	0.0103944	-1.06794
PS(48:5)	Glycerophosphoserines	PS	Glycerophospholipids	0.010443	-0.251148
N-Acetylhistidine	Amino acids and peptides	Amino acids	Organic acids	0.0104528	1.44388
Asn-Glu-Thr	Amino acids and peptides	Tripeptides	Organic acids	0.0114181	-0.738998
Cer(d38:3(OH))	Ceramides	Cer	Sphingolipids	0.0115217	-1.30299
LPS(22:1)	Glycerophosphoserines	LPS	Glycerophospholipids	0.0117016	-1.64021
2-Methylisoborneol	Isoprenoids	C10 isoprenoids	Prenol Lipids	0.0118438	0.248278
Dihydroxyacetone phosphate	Short-chain acids and derivatives	Short-chain acids and derivatives	Organic acids	0.0120417	-0.78317
PC(26:3)	Glycerophosphocholines	PC	Glycerophospholipids	0.0120444	-1.2478
Asn-Gly-His	Amino acids and peptides	Tripeptides	Organic acids	0.0123155	-1.11944
LPIP(P-18:1)	Glycerophosphoinositols	O-LPIP	Glycerophospholipids	0.0123592	-2.19607
Imidazolelactic acid	Imidazoles	Imidazolyl carboxylic acids	Organoheterocyclic compounds	0.0127891	0.693852
N-Methyl-D-aspartic acid	Amino acids and peptides	Amino acids	Organic acids	0.0131107	1.00633
Ala-Glu	Amino acids and peptides	Dipeptides	Organic acids	0.0132743	-1.35487
Harrisonin	Isoprenoids	C30 isoprenoids	Prenol Lipids	0.013692	-0.909974
LPI(20:4)	Glycerophosphoinositols	LPI	Glycerophospholipids	0.0138185	-1.21373
Iridodial	Isoprenoids	C10 isoprenoids	Prenol Lipids	0.0138449	-2.02682
PG(18:1)	Glycerophosphoglycerols	PG	Glycerophospholipids	0.0140999	-1.8451
4-Hydroxy-2-butenoic acid gamma-lactone	Furanones	Butenolides	Organoheterocyclic compounds	0.0142822	0.438705
Beta-N-Acetylglucosamine	Monosaccharides	Acylaminosugars	Carbohydrates	0.0149119	-1.58538
UDP-glucuronic acid	Pyrimidines	Pyrimidine ribonucleoside diphosphates	Nucleic acids	0.015016	1.28987
Neocnidilide	Isobenzofurans	Isobenzofurans	Organoheterocyclic compounds	0.0156421	-0.477497
Geranylhydroquinone	Quinones and hydroquinones	Prenylated hydroquinones	Prenol Lipids	0.0157806	-1.37905
PA(47:6)	Glycerophosphates	PA	Glycerophospholipids	0.0162282	-2.50367
LPG(30:0)	Glycerophosphoglycerols	LPG	Glycerophospholipids	0.0162837	-1.92358
Triadimefon	Phenols	Phenol ethers	Benzenoids	0.0176052	0.486566
Nandrolone	Steroids	C18 steroids	Sterol Lipids	0.0180332	-0.562371
Bakkenolide A	Isoprenoids	Terpene lactones	Prenol Lipids	0.018574	-0.529469
cis-Rotenolone	Rotenoids	Rotenones	Polyketides	0.0186673	-0.908505
PC(19:2)	Glycerophosphocholines	PC	Glycerophospholipids	0.0186997	-0.940664
N-Acetyl-S- (2-hydroxyethyl)-cysteine	Amino acids and peptides	Amino acids	Organic acids	0.0190796	0.653201
Picolinic acid	Pyridines	Pyridinecarboxylic acids	Organoheterocyclic compounds	0.0194116	0.327597
Cyclohexanone	Ketones	Cyclohexanones	Organic oxygen compounds	0.01945	0.258095
4-Aminopyridine	Aminopyridines	Aminopyridines	Organoheterocyclic compounds	0.0195232	-0.586994
PS(27:2)	Glycerophosphoserines	PS	Glycerophospholipids	0.0199869	-0.877516
PS(26:3)	Glycerophosphoserines	PS	Glycerophospholipids	0.0201794	-1.28423
Colneleic acid	Fatty ethers	Fatty ethers	Fatty Acyls	0.0202324	-1.83546
LPG(15:0)	Glycerophosphoglycerols	LPG	Glycerophospholipids	0.0203376	-1.78084
Ala-Thr	Amino acids and peptides	Dipeptides	Organic acids	0.0204492	-0.92972
His-Ser-Ser	Amino acids and peptides	Tripeptides	Organic acids	0.0207335	-0.392846
Tauropine	Amino acids and peptides	Amino acids	Organic acids	0.0210442	-0.69457
11Z,14Z-Eicosadienoic acid	Fatty acids	Unsaturated FA	Fatty Acyls	0.0213929	-1.26588
LPS(18:0)	Glycerophosphoserines	LPS	Glycerophospholipids	0.0215256	-0.773854
Gly-Phe	Amino acids and peptides	Dipeptides	Organic acids	0.0217125	-1.01962
Plastoquinol-1	Quinones and hydroquinones	Ubiquinones	Prenol Lipids	0.0219902	-1.26413
Cys-Pro	Amino acids and peptides	Dipeptides	Organic acids	0.0223076	-1.44533
4-Chlorocatechol	Benzenediols	Catechols	Benzenoids	0.0225585	0.67321
Euxanthone	Benzopyrans	1-benzopyrans	Organoheterocyclic compounds	0.022761	-0.199236
Physalin L	Secosterols		Sterol Lipids	0.0231711	-1.18892
Dihydroclavaminic acid	Amino acids and peptides	Amino acids	Organic acids	0.0236357	-0.637666
LPC(16:0)	Glycerophosphocholines	LPC	Glycerophospholipids	0.0237466	-2.16484
GalCer(d30:3)	Glycosphingolipids	HexCer	Sphingolipids	0.0238331	-0.39563
LPI(18:1)	Glycerophosphoinositols	LPI	Glycerophospholipids	0.0243075	-1.23655
Bombykol	Fatty alcohols	Fatty alcohols	Fatty Acyls	0.0247434	-0.521355
Auriculoside	Flavonoids	Flavonoid glycosides	Polyketides	0.0248544	-0.764139
12,14-Pentacosadiynoic acid	Fatty acids	Unsaturated FA	Fatty Acyls	0.0252597	-2.28665
Glyceraldehyde 3-phosphate	Short-chain acids and derivatives	Short-chain acids and derivatives	Organic acids	0.0254035	-0.606445
Cys-Ser	Amino acids and peptides	Dipeptides	Organic acids	0.0257031	-0.738905
Isopropyl hexadecanoate	Fatty esters	Wax monoesters	Fatty Acyls	0.0258867	-1.41429
Pentadecylic acid	Fatty acids	Saturated FA	Fatty Acyls	0.0260567	0.463288
Ala-Asp-Ser	Amino acids and peptides	Tripeptides	Organic acids	0.0262379	0.608644
TG(36:1)	Triradylglycerols	TAG	Glycerolipids	0.0263931	-1.63169
Cer(d26:0(OH))	Ceramides	DHCer	Sphingolipids	0.0264595	-0.340596
Rishitin	Alcohols and polyols	1,2-diols	Organic oxygen compounds	0.0278471	-0.167267
Ala-Ala-Glu	Amino acids and peptides	Tripeptides	Organic acids	0.0281462	0.463946
Asn-Asp-Ser	Amino acids and peptides	Tripeptides	Organic acids	0.0288915	-0.664318
Imidazoleacetic acid riboside	Imidazoles	1-ribosyl-imidazolecarboxamides	Nucleic acids	0.0292458	1.08441
2-Isopropylmalic acid	Fatty acids	Hydroxy FA	Fatty Acyls	0.0294583	-0.262135
20S-Hydroxy-5alpha-pregnan-3-one	Steroids	C21 steroids	Sterol Lipids	0.0294787	-0.767027
Ergothioneine	Amino acids and peptides	Amino acids	Organic acids	0.0295702	-0.586457
Nicotinamide ribotide	Nicotinamides	Nicotinamide nucleotides	Nucleic acids	0.030996	-0.346131
CerP(d25:2(OH))	Ceramides	Cer-1-P	Sphingolipids	0.0316574	-1.20447
Clavirin I	Eicosanoids	Clavulones	Fatty Acyls	0.0320243	-1.35746
5,8-Tetradecadienoic acid	Fatty acids	Unsaturated FA	Fatty Acyls	0.0324706	-1.50085
LPC(15:1)	Glycerophosphocholines	LPC	Glycerophospholipids	0.0337829	-1.20931
Cer(t25:0)	Ceramides	PhytoCer	Sphingolipids	0.0339473	-1.05922
2-Pentadecenoic acid	Fatty acids	Unsaturated FA	Fatty Acyls	0.0348834	-0.818369
3-Hydroxyisoheptanoic acid	Fatty acids	Hydroxy FA	Fatty Acyls	0.0355792	-0.469884
Cys-Cys	Amino acids and peptides	Dipeptides	Organic acids	0.0357879	0.856202
Methylmalonic acid	Organic dicarboxylic acids	Organic dicarboxylic acids	Organic acids	0.036435	0.609056
2-Deoxy-D-glucose 6-phosphate	Monosaccharides	Monosaccharide phosphates	Carbohydrates	0.036893	-0.507922
N-Acetyl-alpha-neuraminic acid	Monosaccharides	Sugar acids	Carbohydrates	0.037563	-0.725453
Asp-Phe-Val	Amino acids and peptides	Tripeptides	Organic acids	0.0385289	0.51835
PA(43:6)	Glycerophosphates	PA	Glycerophospholipids	0.0387201	-1.44242
Ala-Val	Amino acids and peptides	Dipeptides	Organic acids	0.0393649	-0.927957
Hydroxynervonic acid	Fatty acids	Hydroxy FA	Fatty Acyls	0.0394935	-2.53608
LPE(22:6)	Glycerophosphoethanolamines	LPE	Glycerophospholipids	0.0416293	-1.14376
Pregnanediol	Steroids	C21 steroids	Sterol Lipids	0.0420134	-0.956302
Dipropyl disulfide	Organosulfur compounds	Organic disulfides	Organosulfur compounds	0.042103	0.295499
LPE(20:5)	Glycerophosphoethanolamines	LPE	Glycerophospholipids	0.0429295	-1.05683
Thr-Trp-Tyr	Amino acids and peptides	Tripeptides	Organic acids	0.0432717	-0.961769
LPS(14:1)	Glycerophosphoserines	LPS	Glycerophospholipids	0.0438332	0.803052
13-Hydroxy-docosanoic acid	Fatty acids	Hydroxy FA	Fatty Acyls	0.0439957	-2.71635
Formyl hexadecanoate	Fatty esters	Wax monoesters	Fatty Acyls	0.0442281	-1.14837
Glaucarubin	Isoprenoids	C30 isoprenoids	Prenol Lipids	0.0443543	-1.20839
N-Linoleoyl taurine	Fatty amides	N-acyl amines	Fatty Acyls	0.0472924	-0.683609
LPE(22:5)	Glycerophosphoethanolamines	LPE	Glycerophospholipids	0.0474367	-0.960616
Creatine	Amino acids and peptides	Amino acids	Organic acids	3.9829e-05	-0.998733
Metabolites_Changed SHF vs MOD
Compound Name	main class	sub_class	super class	p-value	Difference_ Log2 ratio_SHF rel. MOD
12,14-Pentacosadiynoic acid	Fatty acids	Unsaturated FA	Fatty Acyls	0.0203691	-1.92306
12-Hydroxyjasmonic acid	Octadecanoids	Jasmonic acids	Fatty Acyls	0.0076888	0.253415
2,4-Dihydroxy-2-heptenedioic acid	Fatty acids	Dicarboxylic acids	Fatty Acyls	0.0474097	0.346928
2-Methylacetophenone	Fatty esters	Wax diesters	Fatty Acyls	0.000236556	3.38219
3-Guanidinopropanoic acid	Guanidines	Guanidines	Organic nitrogen compounds	0.00291641	-0.625113
3-Methyl-2-oxovaleric acid	Keto acids	Short-chain keto acids	Organic acids	6.41939e-05	0.652169
3-Sulfino-alanine	Amino acids and peptides	Amino acids	Organic acids	0.0164249	0.505157
4-Aminopyridine	Aminopyridines	Aminopyridines	Organoheterocyclic compounds	0.0167469	-0.519027
4-Hydroxy-2-butenoic acid gamma-lactone	Furanones	Butenolides	Organoheterocyclic compounds	0.0462052	0.247259
Ala-Ala-Glu	Amino acids and peptides	Tripeptides	Organic acids	0.0189943	0.542648
Ala-Gly-Lys	Amino acids and peptides	Tripeptides	Organic acids	0.000171597	-1.69724
Ala-His	Amino acids and peptides	Dipeptides	Organic acids	0.0102015	-1.71069
Ala-Thr	Amino acids and peptides	Dipeptides	Organic acids	0.0407192	-0.834849
Asp-Cys-Pro	Amino acids and peptides	Tripeptides	Organic acids	0.0330321	-0.835471
Asp-Gly-Ser	Amino acids and peptides	Tripeptides	Organic acids	0.0150145	0.126277
Cer(d34:3(OH))	Ceramides	Cer	Sphingolipids	0.0237246	-0.967978
CerP(d25:2(OH))	Ceramides	Cer-1-P	Sphingolipids	0.016146	-1.13688
Creatine	Amino acids and peptides	Amino acids	Organic acids	0.00291641	-0.625113
Cys-Glu-Tyr	Amino acids and peptides	Tripeptides	Organic acids	0.0428533	-0.592807
Cytidine monophosphate N-acetylneuraminic acid	Pyrimidines	Pyrimidine nucleotide sugars	Nucleic acids	0.00020215	0.888146
DG(P-33:3)	Diradylglycerols	O-DAG	Glycerolipids	0.0306265	-1.02306
DGDG(53:6)	Glycosyldiradylglycerols	DGDG	Glycerolipids	0.00663861	-1.00052
Diethyl phthalate	Benzoic acids	Benzoic acid esters	Benzenoids	0.00628344	0.177603
Diisobutyl phthalate	Benzoic acids	Benzoic acid esters	Benzenoids	0.0211929	-0.739826
Dipropyl disulfide	Organosulfur compounds	Organic disulfides	Organosulfur compounds	0.0109117	0.497005
Dyphylline	Purines	Xanthines	Nucleic acids	0.00306619	-0.464843
Ergothioneine	Amino acids and peptides	Amino acids	Organic acids	2.78158e-05	-0.847082
FAD	Flavins	Flavin nucleotides	Nucleic acids	0.0325555	-0.397653
GalCer(d30:3)	Glycosphingolipids	HexCer	Sphingolipids	0.0479005	-0.243087
His-Ser-Ser	Amino acids and peptides	Tripeptides	Organic acids	0.0268352	-0.480767
Hydroprene	Isoprenoids	C15 isoprenoids	Prenol Lipids	0.0134123	-1.2841
Hydroxynonacosatetraenoic acid	Fatty acids	Hydroxy FA	Fatty Acyls	0.0296606	-1.07372
Imidazoleacetic acid riboside	Imidazoles	1-ribosyl-imidazolecarboxamides	Nucleic acids	0.0162893	1.24807
LPC(15:1)	Glycerophosphocholines	LPC	Glycerophospholipids	0.00592148	-1.01585
LPC(16:0)	Glycerophosphocholines	LPC	Glycerophospholipids	0.0260677	-1.27105
LPI(18:2)	Glycerophosphoinositols	LPI	Glycerophospholipids	0.00303951	-1.78755
LPI(20:4)	Glycerophosphoinositols	LPI	Glycerophospholipids	0.041617	-0.645769
LPIP(P-18:1)	Glycerophosphoinositols	O-LPIP	Glycerophospholipids	0.0165643	-1.01675
LPS(22:1)	Glycerophosphoserines	LPS	Glycerophospholipids	0.00963982	-1.46348
LPS(26:2)	Glycerophosphoserines	LPS	Glycerophospholipids	0.020181	-0.602379
Lewis a trisaccharide	Fatty acyl glycosides	FA glycosides	Fatty Acyls	0.0249412	-1.34399
Lys-Ser-Thr	Amino acids and peptides	Tripeptides	Organic acids	0.000526044	-0.972723
Mycosporine	Organooxygen compounds	Carbonyl compounds	Organic oxygen compounds	0.00225357	-1.23943
N-Acetyl-D-glucosamine 1-phosphate	Monosaccharides	Acylaminosugars	Carbohydrates	0.014777	2.18762
N-Acetylhistidine	Amino acids and peptides	Amino acids	Organic acids	0.0318065	1.09417
Neocnidilide	Isobenzofurans	Isobenzofurans	Organoheterocyclic compounds	0.0384695	-0.363623
PC(26:3)	Glycerophosphocholines	PC	Glycerophospholipids	0.0263597	-1.15988
PG(18:1)	Glycerophosphoglycerols	PG	Glycerophospholipids	0.0127367	-0.699948
Pentadecylic acid	Fatty acids	Saturated FA	Fatty Acyls	0.0317638	0.440796
Pyridoxal 5'-phosphate	Pyridine carboxaldehydes	Pyridoxals	Organoheterocyclic compounds	0.0242611	-0.179994
S-Acetylphosphopantetheine	Amino acids and peptides	Amino acids	Organic acids	0.0293113	-1.8276
Ser-Val	Amino acids and peptides	Dipeptides	Organic acids	0.0153407	-0.880196
Tetrahydropentoxyline	Harmala alkaloids	Harmala alkaloids	Alkaloids	0.0347259	0.920424
alpha-Linolenic acid	Fatty acids	Unsaturated FA	Fatty Acyls	0.00767182	-1.31179
cis-2-Methylaconitate	Carboxylic acids	Tricarboxylic acids	Organic acids	0.000502559	0.901441
cis-Rotenolone	Rotenoids	Rotenones	Polyketides	0.0475805	-0.81556
