# Supplementary material for: Multi-Omics Approach Profiling Metabolic Remodeling in Early Systolic Dysfunction and in Overt Systolic Heart Failure
Source: Int J Mol Sci. 2021 Dec 26;23(1):235. doi: 10.3390/ijms23010235 (PMC8745344; doi:10.3390/ijms23010235)
Supplement: Supplementary file 1 [file ijms-23-00235-s001.zip › ijms-23-00235-s001/Excel file S3_p-proteomic dataset.xlsx]

## Sheet: P-Sites_signaling Pathways
p-Proteomic dataset_Signaling Pathways that were activated or inhibited in MOD and SHF relative to Sham based on IPA core analysis of the statistically analyzed dataset in Qlucore and Scaffold bioinformatics software
Qlucore Analysis								Scaffold Analysis
AMPK signaling_MOD vs Sham								AMPK signaling_MOD vs Sham
Symbol	Entrez Gene Name	Entrez Gene/Gene Symbol - human (HUGO / HGNC / Entrez Gene)/UniProt/Swiss-Prot Accession	Phospho Log Ratio	Phospho p-value	Phospho Site	Expected		Symbol	Entrez Gene Name	Gene Symbol - human (HUGO / HGNC / Entrez Gene)/UniProt/Swiss-Prot Accession	Phospho Log Ratio	Phospho p-value	Phospho Site	Expected
GNAS	GNAS complex locus	GNAS1	-0.283	0.011	S1102	Up		EEF2	eukaryotic translation elongation factor 2	EF2	-0.77	0.0495	T59	Down
PRKAB2	protein kinase AMP-activated non-catalytic subunit beta 2	A0A0G2JVK3	1.314	0.00996	S107	Up		EEF2K	eukaryotic elongation factor 2 kinase	EEF2K	0.45	0.0495	S444	Up
RPTOR	regulatory associated protein of MTOR complex 1	D3ZDU2	-0.103	0.0443	S863	Up		GYS1	glycogen synthase 1	GYS1	-0.71	0.0495	S641
								PPP2R5A	protein phosphatase 2 regulatory subunit B'alpha	D3ZDI7	-0.37	0.0495	S42	Down
AMPK signaling_SHF vs Sham								PRKAB2	protein kinase AMP-activated non-catalytic subunit beta 2	A0A0G2JVK3	1.46	0.0495	S107	Up
Symbol	Entrez Gene Name	Entrez Gene/Gene Symbol - human (HUGO / HGNC / Entrez Gene)/UniProt/Swiss-Prot Accession	Phospho Log Ratio	Phospho p-value	Phospho Site	Expected		PRKACA	protein kinase cAMP-activated catalytic subunit alpha	A1L1M0	-0.15	0.0187	S339	Up
CKM	creatine kinase, M-type	A0A0G2JSP8	0.598	0.0037	S372			RPTOR	regulatory associated protein of MTOR complex 1	D3ZDU2	-0.58	0.0495	S859	Up
GNAS	GNAS complex locus	M0R9J4	-0.262	0.0299	S329	Up
GYS1	glycogen synthase 1	GYS1	-0.86	0.0104	S698			AMPK signaling_SHF vs Sham
IRS2	insulin receptor substrate 2	F1MAL5	0.369	0.00945	S557	Up		Symbol	Entrez Gene Name	Gene Symbol - human (HUGO / HGNC / Entrez Gene)/UniProt/Swiss-Prot Accession	Phospho Log Ratio	Phospho p-value	Phospho Site	Expected
LIPE	lipase E, hormone sensitive type	G3V8R5	0.528	0.0122	S906	Down		ACACA	acetyl-CoA carboxylase alpha	ACACA	-0.32	0.0495	S25	Down
PPP2R5A	protein phosphatase 2 regulatory subunit B'alpha	D3ZDI7	0.623	0.00896	S41	Down		AKT1S1	AKT1 substrate 1	D3ZH75	0.41	0.0495	S213
PRKAA2	protein kinase AMP-activated catalytic subunit alpha 2	G3V715	-0.467	0.00655	S377	Up		CKM	creatine kinase, M-type	A0A0G2JSP8	0.55	0.0495	S16
SLC2A4	solute carrier family 2 member 4	GLUT4	0.223	0.000778	S488	Up		GNAS	GNAS complex locus	GNAS1	-0.22	0.0495	S1102	Up
ULK1	unc-51 like autophagy activating kinase 1	D3ZMG0	-0.317	0.0364	S622	Down		GYS1	glycogen synthase 1	GYS1	-0.8	0.0495	S698
								IRS2	insulin receptor substrate 2	F1MAL5	0.34	0.0495	S557	Up
PKA signaling_MOD vs Sham								LIPE	lipase E, hormone sensitive type	G3V8R5	0.61	0.0495	S906	Down
Symbol	Entrez Gene Name	Entrez Gene/Gene Symbol - human (HUGO / HGNC / Entrez Gene)/UniProt/Swiss-Prot Accession	Phospho Log Ratio	Phospho p-value	Phospho Site	Expected		PPP2R5A	protein phosphatase 2 regulatory subunit B'alpha	D3ZDI7	0.7	0.0495	S41	Down
GNAS	GNAS complex locus	GNAS1	-0.283	0.011	S1102	Up		PRKACA	protein kinase cAMP-activated catalytic subunit alpha	A1L1M0	-0.15	0.0002	S339	Up
MYL2	myosin light chain 2	MYL2	-0.638	0.0154	S14			SLC2A4	solute carrier family 2 member 4	GLUT4	0.23	0.0039	S488	Up
RYR2	ryanodine receptor 2	RYR2	0.261	0.0149	T1850	Up		ULK1	unc-51 like autophagy activating kinase 1	D3ZMG0	-0.37	0.0495	S622	Down
PKA signaling_SHF vs Sham								PKA signaling_MOD vs Sham
Symbol	Entrez Gene Name	Entrez Gene/Gene Symbol - human (HUGO / HGNC / Entrez Gene)/UniProt/Swiss-Prot Accession	Phospho Log Ratio	Phospho p-value	Phospho Site	Expected		Symbol	Entrez Gene Name	Gene Symbol - human (HUGO / HGNC / Entrez Gene)/UniProt/Swiss-Prot Accession	Phospho Log Ratio	Phospho p-value	Phospho Site	Expected
AKAP13	A-kinase anchoring protein 13	AKAP13	-0.502	0.0218	S1630			AKAP1	A-kinase anchoring protein 1	AKAP1	-0.67	0.0495	S101
CAMK2D	calciumcalmodulin dependent protein kinase II delta	CAMK2D	-0.543	0.0123	S528	Up		GYS1	glycogen synthase 1	GYS1	-0.71	0.0495	S641	Down
CTNNB1	catenin beta 1	CTNNB1	-0.437	0.0215	S675			MYH10	myosin heavy chain 10	G3V9Y1	0.67	0.0495	S1952	Down
FLNC	filamin C	FLNC	-1.045	0.00103	S2273			MYL3	myosin light chain 3	MYL3	0.49	0.0374	S111
GNAS	GNAS complex locus	M0R9J4	-0.262	0.0299	S329	Up		PRKACA	protein kinase cAMP-activated catalytic subunit alpha	A1L1M0	-0.15	0.0187	S339	Up
GYS1	glycogen synthase 1	GYS1	-0.86	0.0104	S698	Down		RYR2	ryanodine receptor 2	RYR2	0.27	0.0163	T1850	Up
LIPE	lipase E, hormone sensitive type	G3V8R5	0.528	0.0122	S906	Up
MYL3	myosin light chain 3	MYL3	-1.198	0.00118	S111			PKA signaling_SHF vs Sham
MYLK3	myosin light chain kinase 3	MYLK3	-0.374	0.0134	S422			Symbol	Entrez Gene Name	Gene Symbol - human (HUGO / HGNC / Entrez Gene)/UniProt/Swiss-Prot Accession	Phospho Log Ratio	Phospho p-value	Phospho Site	Expected
PDE4A	phosphodiesterase 4A	PDE4A	-0.27	0.0214	S152	Up		AKAP13	A-kinase anchoring protein 13	AKAP13	-0.54	0.0495	S1630
PDE7B	phosphodiesterase 7B	Q8VIE4	-0.612	0.00129	S45	Up		CTNNB1	catenin beta 1	A0A0G2JT93	-0.33	0.0495	S675
PLCD3	phospholipase C delta 3	D4A978	-0.471	0.00248	S495	Up		FLNC	filamin C	A0A0H2UHR7	-1.11	0.0495	S2273
PPP1R3D	protein phosphatase 1 regulatory subunit 3D	D3ZZ26	-0.241	0.00715	S54	Down		GNAS	GNAS complex locus	GNAS1	-0.22	0.0495	S1102	Up
PRKCD	protein kinase C delta	D4A0U0	1.778	0.0118	S661	Up		GYS1	glycogen synthase 1	GYS1	-0.8	0.0495	S698	Down
PRKCE	protein kinase C epsilon	F1LMV8	-0.686	0.0456	T521	Up		LIPE	lipase E, hormone sensitive type	G3V8R5	0.61	0.0495	S906	Up
PXN	paxillin	Q1EG89	-0.546	0.0453	S230			MYL3	myosin light chain 3	MYL3	-1.25	0.0495	S111
ROCK1	Rho associated coiled-coil containing protein kinase 1	D3ZN37	-0.28	0.0186	S1102	Up		NAPEPLD	N-acyl phosphatidylethanolamine phospholipase D	A0A0G2K5Y7	-0.28	0.0469	S27	Up
TNNI3	troponin I3, cardiac type	TNNI3	-0.543	0.0453	S151			PDE4A	phosphodiesterase 4A	F1M8I9	-0.32	0.0495	S152	Up
								PDE7B	phosphodiesterase 7B	Q8VIE2	-0.69	0.0495	S45	Up
								PLCD3	phospholipase C delta 3	D4A978	-0.41	0.0495	S495	Up
								PLN	phospholamban	PLB	-1.02	1e-05	S16	Down
								PPP1R3D	protein phosphatase 1 regulatory subunit 3D	D3ZZ26	-0.18	0.0495	S54	Down
								PRKACA	protein kinase cAMP-activated catalytic subunit alpha	A1L1M0	-0.15	0.0002	S339	Up
								PRKCD	protein kinase C delta	A0A140UHX0	1.5	0.0495	S661	Up
								PRKCE	protein kinase C epsilon	F1LMV8	-0.58	0.0495	T521	Up
								PXN	paxillin	Q1EG89	-0.74	0.0495	S230
								TNNI3	troponin I3, cardiac type	TNNI3	-0.76	1e-05	S24
Calcium signaling_MOD vs Sham								Calcium signaling_MOD vs Sham
Symbol	Entrez Gene Name	Entrez Gene/Gene Symbol - human (HUGO / HGNC / Entrez Gene)/UniProt/Swiss-Prot Accession	Phospho Log Ratio	Phospho p-value	Phospho Site	Expected		Symbol	Entrez Gene Name	Entrez Gene/Gene Symbol - human (HUGO / HGNC / Entrez Gene)/UniProt/Swiss-Prot Accession	Phospho Log Ratio	Phospho p-value	Phospho Site	Expected
MYL2	myosin light chain 2	MYL2	-0.638	0.0154	S14			CACNA1C	calcium voltage-gated channel subunit alpha1 C	CACNA1C	-0.38	0.0374	S1720	Up
MYO18B	myosin XVIIIB	M0R6Z9	-0.533	0.0232	S2295			HDAC1	histone deacetylase 1	HDAC1	-0.09	0.0495	S423
RYR2	ryanodine receptor 2	RYR2	0.261	0.0149	T1850	Up		MYH7	myosin heavy chain 7	G3V8B0	7.02	0.0495	S1261
								MYH10	myosin heavy chain 10	G3V9Y1	0.67	0.0495	S1952
								MYL3	myosin light chain 3	MYL3	0.49	0.0374	S111
								MYO18B	myosin XVIIIB	M0R6Z9	-0.67	0.0104	S494
								PRKACA	protein kinase cAMP-activated catalytic subunit alpha	A1L1M0	-0.15	0.0187	S339	Up
								RYR2	ryanodine receptor 2	RYR2	0.27	0.0163	T1850	Up
Calcium signaling_SHF vs Sham								Calcium signaling_SHF vs Sham
Symbol	Entrez Gene Name	Entrez Gene/Gene Symbol - human (HUGO / HGNC / Entrez Gene)/UniProt/Swiss-Prot Accession	Phospho Log Ratio	Phospho p-value	Phospho Site	Expected		Symbol	Entrez Gene Name	Entrez Gene/Gene Symbol - human (HUGO / HGNC / Entrez Gene)/UniProt/Swiss-Prot Accession	Phospho Log Ratio	Phospho p-value	Phospho Site	Expected
CAMK2D	calciumcalmodulin dependent protein kinase II delta	CAMK2D	-0.543	0.0123	S528	Up		MYH6	myosin heavy chain 6	G3V885	-1.38	0.0495	S1639
MYH6	myosin heavy chain 6	G3V885	-1.488	0.0149	S1639			MYL3	myosin light chain 3	MYL3	-1.25	0.0495	S111
MYL3	myosin light chain 3	MYL3	-1.198	0.00118	S111			MYO18B	myosin XVIIIB	M0R6Z9	-0.66	0.0005	S2227
MYO18B	myosin XVIIIB	M0R6Z9	-0.643	0.000683	S2227			PRKACA	protein kinase cAMP-activated catalytic subunit alpha	A1L1M0	-0.15	0.0002	S339	Up
SLC8A1	solute carrier family 8 member A1	M0R3V7	0.259	0.0137	S282	Up		SLC8A1	solute carrier family 8 member A1	M0R3V7	0.35	0.0104	S282	Up
TNNI3	troponin I3, cardiac type	TNNI3	-0.543	0.0453	S151			TNNI3	troponin I3, cardiac type	TNNI3	-0.76	1e-05	S24
								TPM1	tropomyosin 1	TPM1	-0.2	0.0377	S283

## Sheet: p-Sites_mt-proteins
Mitochondrial protein phosphosites that changed in MOD and in SHF relative to Sham
Accession, p-site	PhosphoSite	protein accession	protein name	p-value	Difference_Log2 ratio_MOD vs Sham		Accession, p-site	PhosphoSite	protein accession	protein name	p-value	Difference_Log2 ratio_SHF vs Sham
AT5G3, T71	T71	AT5G3	ATP synthase F(0) complex subunit C3, mitochondrial	0.0114496	-0.571833		ADT1, S22	S22	ADT1	ADP/ATP translocase 1	0.000432405	-1.14933
COX7C, S17	S17	COX7C	Cytochrome c oxidase subunit 7C, mitochondrial	0.0202212	-0.0996667		ADT1, Y191	Y191	ADT1	ADP/ATP translocase 1	0.0101463	-1.05033
D3ZUX5, S40	S40	D3ZUX5	MICOS complex subunit	0.00494105	-0.200167		ADT1, Y195	Y195	ADT1	ADP/ATP translocase 1	7.92603e-05	-1.21533
D4A565, Y181	Y181	D4A565	NADH dehydrogenase (Ubiquinone) 1 beta subcomplex, 5 (Predicted), isoform CRA_b	0.0483291	0.424833		ADT2, S22	S22	ADT2	ADP/ATP translocase 2	0.00950306	-0.681667
G3V936, S225	S225	G3V936	Citrate synthase	0.0401437	0.169833		AOFA, S383	S383	AOFA	Amine oxidase [flavin-containing] A	0.0158031	-1.19733
MDHM, T235	T235	MDHM	Malate dehydrogenase, mitochondrial	0.014503	0.615		COQ9, S80	S80	COQ9	Ubiquinone biosynthesis protein COQ9, mitochondrial	0.00538557	0.996333
							D3ZQD3, S920	S920	D3ZQD3	Oxoglutarate dehydrogenase-like	0.0182121	0.580333
							D3ZUX5, S51	S51	D3ZUX5	MICOS complex subunit	0.00485575	0.954
							F1LZW6, S50	S50	F1LZW6	Solute carrier family 25 member 13	0.0141261	-0.371667
							G3V6D3, S415	S415	G3V6D3	ATP synthase subunit beta	0.011193	-0.59
							G3V6D3, S529	S529	G3V6D3	ATP synthase subunit beta	0.000735972	-0.461333
							G3V936, S226	S226	G3V936	Citrate synthase	0.00368965	-0.367667
							ODBA, S343	S343	ODBA	2-oxoisovalerate dehydrogenase subunit alpha, mitochondrial (Fragment)	0.0443794	0.689
							Q6P9Y4, S149	S149	Q6P9Y4	ADP/ATP translocase 1	0.00321795	0.473
							Q6P9Y4, S22	S22	Q6P9Y4	ADP/ATP translocase 1	0.00761084	-0.644333
							Q6P9Y4, Y195	Y195	Q6P9Y4	ADP/ATP translocase 1	0.000886629	-0.710333
							VDAC1, S241	S241	VDAC1	Voltage-dependent anion-selective channel protein 1	0.0081844	-0.825333
							VDAC1, S57	S57	VDAC1	Voltage-dependent anion-selective channel protein 1	0.00863641	-0.425
